# Supplementary material for: Antibiotic resistance selection and deselection in municipal wastewater from 47 countries
Source: Nat Commun. 2025 Nov 3;16:9698. doi: 10.1038/s41467-025-65670-7 (PMC12583516; doi:10.1038/s41467-025-65670-7)
Supplement: Supplementary file 3 — Supplementary Dataset [file 41467_2025_65670_MOESM3_ESM.xlsx]

## Sheet: Supplementary Data 1
Antibiotic	Name	Region	estimate	std.error	conf.low	conf.high	p.value	fdr_pval_eq	rate	SE_rate	lower_ci_rate	upper_ci_rate	rate_ratio	SE_rate_ratio	lower_ci_rate_ratio	upper_ci_rate_ratio	ci_adjustment	Log10(rate_ratio)			Note
AMC	Algeria	Africa	0.0810935	0.235088	-0.360613	0.565494	0.730132	0.803807	0.294702	0.0619664	0.195165	0.445004	1.08447	0.254947	0.684086	1.7192	none	0.0352185			This data sheet shows the statistics for the synthetic E. coli community assay (saline, 0-hour reference)
AMC	Australia	Oceania	0.0475077	0.235088	-0.394199	0.531908	0.83985	0.89127	0.284969	0.0599198	0.188719	0.430306	1.04865	0.246526	0.661492	1.66242	none	0.0206324			"Antibiotic"	Abbreviation of tested antibiotics: AMC: amoxicillin/clavulanic_acid; CIP: ciprofloxacin; CTX: cefotaxime; SXT: sulfamethoxazole/trimethoprim; TOB: tobramycin
AMC	Austria	Europe	0.320481	0.235088	-0.121225	0.804882	0.172807	0.243418	0.37441	0.0787265	0.247952	0.565364	1.37779	0.323902	0.869112	2.18419	none	0.139183			"Name"	Name of wastewater/control/reference sample used in assay
AMC	Bangladesh	Asia	-0.250566	0.235088	-0.692273	0.233834	0.286497	0.372446	0.211517	0.0444752	0.140076	0.319393	0.77836	0.182983	0.490991	1.23392	none	-0.108819			"estimate"	The estimate from the negative binomial model for a particular sample
AMC	Benin	Africa	0.792389	0.235088	0.350682	1.27679	0.00075004	0.00205274	0.600198	0.126202	0.397479	0.906307	2.20867	0.519231	1.39323	3.50137	none	0.34413			"std.error"	Standard error of that estimate
AMC	Bosnia and Herzegovina	Europe	0.221132	0.235088	-0.220574	0.705533	0.346892	0.429485	0.339001	0.0712811	0.224502	0.511896	1.24749	0.29327	0.786917	1.97763	none	0.0960365			"conf.low","conf.high"	Lower and upper 95% CI for the "estimate" "
AMC	Brazil	South America	-1.10368	0.235088	-1.54538	-0.619277	2.6695e-06	1.98306e-05	0.0901247	0.0189503	0.0596847	0.136089	0.331649	0.0779668	0.209205	0.525759	none	-0.479321			"p.value"	p-value for the "estimate", two-sided Wald tests. p-value < 0.05 was considered significant "
AMC	Canada	North America	-0.0395611	0.235088	-0.481268	0.444839	0.866362	0.901016	0.261206	0.0549233	0.172983	0.394425	0.961211	0.225969	0.606333	1.52379	none	-0.0171812			"fdr_pval_eq"	Benjamini Hochberg adjusted p-value for the "estimate", two-sided Wald tests. Adjusted p-value < 0.05 was considered significant "
AMC	China	Asia	-1.1594	0.235088	-1.60111	-0.675	8.1489e-07	8.47485e-06	0.08524	0.0179232	0.0564499	0.128713	0.313674	0.0737411	0.197866	0.497263	none	-0.503521			"rate"	The estimated rate (%resistance / 100%) for a particular country- as calculated with emmeans. Represents exp(estimate+intercept). Data of %resistance for some samples were plotted in Fig. 3 "
AMC	Ciprofloxacin (10 µg/L)	Other	0.633375	0.144495	0.348905	0.916268	1.16861e-05	6.75196e-05	0.51196	0.0507461	0.421564	0.621739	1.88396	0.272223	1.41931	2.50073	none	0.275071			"SE_rate"	Estimated standard error of the rate, via the emmeans package "
AMC	Colombia	South America	-1.12303	0.235088	-1.56474	-0.638628	1.77885e-06	1.54167e-05	0.0883974	0.0185871	0.0585409	0.133481	0.325293	0.0764726	0.205195	0.515683	none	-0.487725			"lower_ci_rate"	Lower 95% CI for the rate, adjusted for multiple comparisons per "ci_adjustment" via the emmeans package
AMC	Costa Rica	North America	-0.29174	0.235088	-0.733446	0.192661	0.214613	0.293681	0.202985	0.0426812	0.134426	0.30651	0.746963	0.175602	0.471185	1.18415	none	-0.126701			"upper_ci_rate"	Upper 95% CI for the rate, adjusted for multiple comparisons per "ci_adjustment" via the emmeans package
AMC	Cote d'Ivoire	Africa	-1.82148	0.235088	-2.26319	-1.33708	9.33036e-15	4.84945e-13	0.0439649	0.00924442	0.0291156	0.0663876	0.161786	0.0380341	0.102055	0.256478	none	-0.791058			"rate_ratio"	Estimate of rate ratio (%resistance in sample / %resistance in reference) "
AMC	Croatia	Europe	-0.479886	0.235088	-0.921593	0.00451383	0.0412207	0.0649538	0.168172	0.0353611	0.111371	0.253941	0.618854	0.145485	0.390374	0.98106	none	-0.208412			"SE_rate_ratio"	Estimated standard error of the rate ratio, via the emmeans package
AMC	Czechia	Europe	-0.320187	0.235088	-0.761894	0.164213	0.173201	0.243418	0.197292	0.0414841	0.130656	0.297913	0.726013	0.170677	0.45797	1.15094	none	-0.139056			"lower_ci_rate_ratio"	Lower 95% CI for the rate ratio, adjusted for multiple comparisons per "ci_adjustment" via the emmeans package
AMC	Denmark	Europe	0.73354	0.235088	0.291833	1.21794	0.00180682	0.00447403	0.565897	0.11899	0.374763	0.854511	2.08244	0.489557	1.31361	3.30126	none	0.318572			"upper_ci_rate_ratio"	Upper 95% CI for the rate ratio, adjusted for multiple comparisons per "ci_adjustment" via the emmeans package
AMC	Finland	Europe	-0.275385	0.235088	-0.717091	0.209016	0.241434	0.321912	0.206332	0.043385	0.136643	0.311564	0.75928	0.178498	0.478955	1.20368	none	-0.119598			"ci_adjustment"	Method used to adjust the confidence intervals for multiple comparisons. "none" means no adjustment
AMC	France	Europe	-0.17536	0.235088	-0.617066	0.309041	0.455709	0.55109	0.228038	0.0479491	0.151017	0.34434	0.839155	0.197276	0.52934	1.3303	none	-0.0761577			"Log10(rate_ratio)"	Log10-transfer of the rate_ratio value, plotted in Fig. 2 (all datapoints) and Supplementary Fig. 2 (selected datapoints)
AMC	Saline 0h baseline control	Other	-1.30288	0.105137	-1.50211	-1.08948	2.88024e-35		0.271747	0.0285708	0.221142	0.333932						0
AMC	Saline 72h control	Other	-0.0760953	0.148684	-0.368029	0.215839	0.608797	0.719488	0.251836	0.0264765	0.20494	0.309462	0.926728	0.13779	0.692456	1.24026	none	-0.0330478
AMC	Germany	Europe	0.606886	0.235088	0.16518	1.09129	0.00983644	0.0182677	0.498577	0.104835	0.330181	0.752857	1.83471	0.431319	1.15734	2.90854	none	0.263567
AMC	Ghana	Africa	-0.669689	0.235088	-1.1114	-0.185289	0.0043902	0.0087804	0.139098	0.0292479	0.0921175	0.21004	0.511868	0.120334	0.322887	0.811456	none	-0.290842
AMC	Hungary	Europe	0.409429	0.235088	-0.0322778	0.893829	0.0815789	0.124768	0.409239	0.0860499	0.271017	0.617956	1.50596	0.354033	0.94996	2.38737	none	0.177813
AMC	Hospital WW Sweden	Other	0.90293	0.235088	0.461223	1.38733	0.000122628	0.000490512	0.670351	0.140953	0.443937	1.01224	2.46682	0.57992	1.55607	3.91061	none	0.392137
AMC	Iceland	Europe	-1.41482	0.235088	-1.85652	-0.930417	1.76324e-09	3.05628e-08	0.0660264	0.0138832	0.0437257	0.0997006	0.24297	0.0571194	0.153266	0.385177	none	-0.614447
AMC	India	Asia	-0.699438	0.235088	-1.14114	-0.215038	0.00292783	0.00661945	0.135021	0.0283907	0.0894174	0.203884	0.496864	0.116807	0.313423	0.787672	none	-0.303762
AMC	Ireland	Europe	-0.810094	0.235088	-1.2518	-0.325693	0.000569133	0.00164416	0.120878	0.0254167	0.0800507	0.182526	0.444816	0.104571	0.280591	0.705161	none	-0.351819
AMC	Italy	Europe	-0.674328	0.235088	-1.11603	-0.189928	0.00412549	0.00858102	0.138455	0.0291126	0.0916912	0.209068	0.509499	0.119777	0.321392	0.807701	none	-0.292857
AMC	Latvia	Europe	-0.494442	0.235088	-0.936149	-0.0100418	0.0354466	0.0594589	0.165742	0.0348501	0.109762	0.250272	0.609911	0.143383	0.384733	0.966883	none	-0.214733
AMC	Lebanon	Middle East	0.975019	0.235088	0.533312	1.45942	3.36186e-05	0.000174817	0.72046	0.15149	0.477122	1.0879	2.65122	0.62327	1.67239	4.20294	none	0.423445
AMC	Luxembourg	Europe	0.694279	0.235088	0.252572	1.17868	0.00314427	0.00681259	0.544109	0.114409	0.360335	0.821612	2.00226	0.470709	1.26303	3.17416	none	0.301522
AMC	Madagascar	Africa	-0.770117	0.235088	-1.21182	-0.285716	0.0010534	0.00273884	0.125808	0.0264533	0.0833157	0.189971	0.462959	0.108836	0.292035	0.733922	none	-0.334457
AMC	Malawi	Africa	-0.078179	0.235088	-0.519886	0.406221	0.739473	0.803807	0.251311	0.0528427	0.16643	0.379483	0.924799	0.217409	0.583364	1.46607	none	-0.0339527
AMC	Nigeria	Africa	1.19314	0.235088	0.751438	1.67755	3.86871e-07	5.02933e-06	0.896068	0.188414	0.593418	1.35307	3.29743	0.775188	2.08003	5.22738	none	0.518176
AMC	Norway	Europe	-0.553974	0.235088	-0.995681	-0.0695739	0.0184504	0.0330835	0.156163	0.032836	0.103418	0.235807	0.574661	0.135096	0.362497	0.911002	none	-0.240588
AMC	Poland	Europe	0.627135	0.235088	0.185428	1.11153	0.00763824	0.0147107	0.508775	0.106979	0.336934	0.768256	1.87224	0.440141	1.18101	2.96803	none	0.272361
AMC	Republic of Moldova	Europe	-0.234212	0.235088	-0.675918	0.250189	0.319119	0.404736	0.215005	0.0452086	0.142386	0.32466	0.791194	0.186	0.499086	1.25427	none	-0.101717
AMC	Saudi Arabia	Middle East	-1.65439	0.235088	-2.09609	-1.16999	1.9599e-12	5.09597e-11	0.0519605	0.0109256	0.0344106	0.0784609	0.191209	0.044951	0.120615	0.303121	none	-0.718492
AMC	Serbia	Europe	0.0774001	0.235088	-0.364307	0.5618	0.741975	0.803807	0.293616	0.0617379	0.194446	0.443363	1.08047	0.254007	0.681565	1.71286	none	0.0336144
AMC	Slovakia	Europe	0.519185	0.235088	0.0774784	1.00359	0.0272116	0.0471667	0.456714	0.0960322	0.302457	0.689643	1.68066	0.395103	1.06016	2.66432	none	0.225479
AMC	Slovenia	Europe	-0.0182503	0.235088	-0.459957	0.46615	0.938121	0.943567	0.266832	0.0561063	0.176709	0.40292	0.981915	0.230837	0.619393	1.55662	none	-0.00792602
AMC	South Africa	Africa	0.825952	0.235088	0.384245	1.31035	0.000442462	0.00135341	0.620685	0.13051	0.411046	0.937241	2.28405	0.536954	1.44078	3.62088	none	0.358706
AMC	South Korea	Asia	-0.918645	0.235088	-1.36035	-0.434245	9.31941e-05	0.000440554	0.108443	0.0228021	0.0718161	0.163751	0.399059	0.0938142	0.251727	0.632623	none	-0.398962
AMC	Spain	Europe	0.846683	0.235088	0.404976	1.33108	0.000316319	0.00102804	0.633687	0.133244	0.419657	0.956874	2.3319	0.548202	1.47097	3.69673	none	0.36771
AMC	Sweden	Europe	-0.888119	0.235088	-1.32983	-0.403719	0.000158212	0.000587644	0.111805	0.0235089	0.0740422	0.168826	0.411429	0.0967221	0.25953	0.652232	none	-0.385705
AMC	Switzerland	Europe	-0.489055	0.235088	-0.930762	-0.0046551	0.0374975	0.0609335	0.166637	0.0350384	0.110355	0.251623	0.613205	0.144157	0.386811	0.972106	none	-0.212394
AMC	Taiwan	Asia	-1.05357	0.235088	-1.49528	-0.569173	7.40821e-06	4.81534e-05	0.0947553	0.019924	0.0627514	0.143082	0.348689	0.0819728	0.219954	0.552772	none	-0.457561
AMC	Turkey	Asia	0.392692	0.235088	-0.0490151	0.877092	0.09484	0.140905	0.402447	0.0846217	0.266519	0.6077	1.48096	0.348157	0.934193	2.34775	none	0.170544
AMC	United Arab Emirates	Middle East	0.908325	0.235088	0.466618	1.39273	0.000111654	0.000483832	0.673977	0.141716	0.446339	1.01771	2.48017	0.583058	1.56449	3.93177	none	0.394481
AMC	United Kingdom	Europe	0.728934	0.235088	0.287227	1.21333	0.00193075	0.00456359	0.563296	0.118443	0.373041	0.850584	2.07287	0.487307	1.30757	3.28609	none	0.316572
AMC	USA Virginia	North America	0.0166413	0.235088	-0.425066	0.501042	0.943567	0.943567	0.276307	0.0580985	0.182983	0.417227	1.01678	0.239033	0.641386	1.61189	none	0.00722721
AMC	USA Washington	North America	0.0859912	0.235088	-0.355716	0.570391	0.714527	0.803807	0.296149	0.0622706	0.196124	0.447188	1.0898	0.256198	0.687445	1.72764	none	0.0373455
AMC	USA Wisconsin	North America	0.859668	0.235088	0.417962	1.34407	0.000255393	0.000885362	0.641969	0.134985	0.425142	0.969381	2.36238	0.555367	1.49019	3.74504	none	0.373349
CIP	Algeria	Africa	-1.2155	0.248834	-1.68198	-0.701151	1.03553e-06	2.83409e-06	0.0416954	0.0092798	0.0269553	0.0644961	0.296563	0.073795	0.1821	0.482975	none	-0.527883
CIP	Australia	Oceania	-0.829772	0.248834	-1.29626	-0.315428	0.000854098	0.00162307	0.0613206	0.0136476	0.0396425	0.094853	0.436149	0.108529	0.26781	0.710301	none	-0.360366
CIP	Austria	Europe	-0.632659	0.248834	-1.09915	-0.118315	0.0110065	0.0168334	0.0746812	0.0166212	0.0482799	0.11552	0.531177	0.132175	0.326161	0.865063	none	-0.27476
CIP	Bangladesh	Asia	-0.226056	0.248834	-0.692544	0.288289	0.363635	0.411066	0.112149	0.0249601	0.0725024	0.173477	0.797673	0.198488	0.489798	1.29907	none	-0.0981749
CIP	Benin	Africa	0.780997	0.248834	0.314509	1.29534	0.00169743	0.00294221	0.307011	0.0683289	0.198477	0.474897	2.18365	0.543366	1.34083	3.55624	none	0.339183
CIP	Bosnia and Herzegovina	Europe	-0.00879344	0.248834	-0.475281	0.505551	0.97181	0.97181	0.139365	0.0310172	0.0900965	0.215575	0.991245	0.246656	0.608658	1.61432	none	-0.00381894
CIP	Brazil	South America	-1.82089	0.248834	-2.28738	-1.30655	2.5226e-13	2.1861e-12	0.0227598	0.00506545	0.0147137	0.0352057	0.161881	0.0402815	0.0994004	0.263636	none	-0.790804
CIP	Canada	North America	-0.372115	0.248834	-0.838603	0.14223	0.134801	0.166897	0.096909	0.0215682	0.0626498	0.149903	0.689275	0.171515	0.423238	1.12254	none	-0.161608
CIP	China	Asia	-1.73715	0.248834	-2.20363	-1.2228	2.92793e-12	1.90312e-11	0.0247479	0.00550793	0.015999	0.038281	0.176022	0.0438003	0.108083	0.286665	none	-0.754433
CIP	Ciprofloxacin (10 µg/L)	Other	1.16631	0.152945	0.865094	1.46576	2.42779e-14	3.14637e-13	0.45133	0.0473519	0.367442	0.554369	3.21013	0.490974	2.37867	4.33221	none	0.506522
CIP	Colombia	South America	-1.43074	0.248834	-1.89723	-0.916396	8.93627e-09	2.90429e-08	0.0336209	0.00748272	0.0217352	0.052006	0.239132	0.0595042	0.146835	0.389444	none	-0.621363
CIP	Costa Rica	North America	-0.685126	0.248834	-1.15161	-0.170782	0.00589897	0.00958582	0.0708639	0.0157716	0.0458121	0.109615	0.504027	0.125419	0.309489	0.820846	none	-0.297547
CIP	Cote d'Ivoire	Africa	-1.55073	0.248834	-2.01721	-1.03638	4.60611e-10	1.8707e-09	0.0298195	0.00663666	0.0192777	0.0461259	0.212094	0.0527762	0.130233	0.345411	none	-0.673472
CIP	Croatia	Europe	-0.817566	0.248834	-1.28405	-0.303221	0.00101771	0.00182485	0.0620737	0.0138152	0.0401294	0.0960179	0.441505	0.109862	0.271099	0.719024	none	-0.355064
CIP	Czechia	Europe	-0.886803	0.248834	-1.35329	-0.372458	0.000365482	0.000791878	0.0579213	0.012891	0.037445	0.0895948	0.411971	0.102512	0.252964	0.670926	none	-0.385134
CIP	Denmark	Europe	0.0962478	0.248834	-0.37024	0.610593	0.698908	0.741698	0.1548	0.0344526	0.100075	0.239451	1.10103	0.273974	0.67607	1.79311	none	0.0417999
CIP	Finland	Europe	-0.552364	0.248834	-1.01885	-0.0380197	0.0264317	0.0371473	0.080925	0.0180108	0.0523164	0.125178	0.575587	0.143226	0.35343	0.937388	none	-0.239889
CIP	France	Europe	-1.0894	0.248834	-1.55589	-0.575059	1.19757e-05	2.83062e-05	0.0472988	0.0105269	0.0305777	0.0731635	0.336417	0.0837121	0.206571	0.547881	none	-0.473122
CIP	Saline 0h baseline control	Other	-1.96187	0.111287	-2.17234	-1.73552	1.4783e-69		0.140596	0.0156465	0.113043	0.174864						0
CIP	Saline 72h control	Other	-0.447786	0.157379	-0.756858	-0.138713	0.00443745	0.00744346	0.0898465	0.00999818	0.0722401	0.111744	0.639042	0.100572	0.469427	0.869943	none	-0.194471
CIP	Germany	Europe	-0.832614	0.248834	-1.2991	-0.31827	0.000819684	0.00162307	0.0611465	0.0136089	0.03953	0.0945838	0.434911	0.108221	0.26705	0.708285	none	-0.3616
CIP	Ghana	Africa	-1.51986	0.248834	-1.98635	-1.00552	1.00937e-09	3.74907e-09	0.0307542	0.00684471	0.019882	0.0475718	0.218743	0.0544306	0.134315	0.356239	none	-0.660067
CIP	Hungary	Europe	-0.57575	0.248834	-1.04224	-0.0614049	0.0206793	0.0298701	0.0790545	0.0175945	0.0511072	0.122285	0.562283	0.139915	0.345261	0.915721	none	-0.250045
CIP	Hospital WW Sweden	Other	1.73781	0.248834	1.27132	2.25215	2.8732e-12	1.90312e-11	0.799266	0.177886	0.516709	1.23633	5.68486	1.41459	3.49069	9.25822	none	0.754719
CIP	Iceland	Europe	-2.07937	0.248834	-2.54585	-1.56502	6.46448e-17	0	0.0175758	0.00391169	0.0113624	0.0271869	0.125009	0.0311066	0.07676	0.203587	none	-0.903057
CIP	India	Asia	-1.58633	0.248834	-2.05282	-1.07199	1.82901e-10	8.64625e-10	0.0287764	0.00640453	0.0186034	0.0445125	0.204675	0.0509302	0.125677	0.333329	none	-0.688935
CIP	Ireland	Europe	-1.12347	0.248834	-1.58996	-0.609125	6.33372e-06	1.56835e-05	0.0457146	0.0101743	0.0295536	0.0707131	0.32515	0.0809084	0.199653	0.529531	none	-0.487917
CIP	Italy	Europe	-1.13108	0.248834	-1.59757	-0.616736	5.47994e-06	1.42479e-05	0.045368	0.0100972	0.0293295	0.0701769	0.322684	0.0802949	0.198139	0.525516	none	-0.491222
CIP	Latvia	Europe	-1.2797	0.248834	-1.74619	-0.76536	2.70673e-07	7.81944e-07	0.0391024	0.00870268	0.0252789	0.060485	0.278119	0.0692056	0.170775	0.452939	none	-0.555769
CIP	Lebanon	Middle East	0.480814	0.248834	0.0143266	0.995159	0.0533264	0.072973	0.227398	0.0506101	0.147008	0.351748	1.61739	0.402462	0.993132	2.63404	none	0.208815
CIP	Luxembourg	Europe	-0.189479	0.248834	-0.655967	0.324866	0.446379	0.493866	0.116327	0.02589	0.0752034	0.17994	0.82739	0.205883	0.508045	1.34747	none	-0.0822896
CIP	Madagascar	Africa	-2.60571	0.248834	-3.0722	-2.09136	1.16575e-25	0	0.0103831	0.00231088	0.00671246	0.016061	0.0738508	0.0183766	0.0453468	0.120272	none	-1.13164
CIP	Malawi	Africa	-0.598471	0.248834	-1.06496	-0.0841258	0.0161681	0.0240212	0.0772786	0.0171992	0.0499591	0.119537	0.549652	0.136772	0.337504	0.895149	none	-0.259912
CIP	Nigeria	Africa	1.50094	0.248834	1.03445	2.01528	1.62058e-09	5.61803e-09	0.630698	0.140369	0.407734	0.975587	4.4859	1.11624	2.75449	7.30563	none	0.651849
CIP	Norway	Europe	-1.64218	0.248834	-2.10866	-1.12783	4.12603e-11	2.38393e-10	0.0272135	0.00605667	0.017593	0.0420948	0.193558	0.0481639	0.118851	0.315225	none	-0.713188
CIP	Poland	Europe	-0.357139	0.248834	-0.823627	0.157206	0.151216	0.182666	0.0983712	0.0218937	0.0635951	0.152164	0.699675	0.174103	0.429624	1.13947	none	-0.155104
CIP	Republic of Moldova	Europe	-1.33645	0.248834	-1.80293	-0.822101	7.8376e-08	2.39738e-07	0.0369454	0.00822263	0.0238845	0.0571486	0.262778	0.0653882	0.161354	0.427954	none	-0.580411
CIP	Saudi Arabia	Middle East	-2.79448	0.248834	-3.26096	-2.28013	2.89601e-29	0	0.00859699	0.00191336	0.00555778	0.0132982	0.061147	0.0152155	0.0375463	0.0995825	none	-1.21363
CIP	Serbia	Europe	-0.354239	0.248834	-0.820727	0.160105	0.154563	0.182666	0.0986569	0.0219572	0.0637797	0.152606	0.701707	0.174609	0.430871	1.14278	none	-0.153844
CIP	Slovakia	Europe	-0.644089	0.248834	-1.11058	-0.129745	0.00964151	0.0151927	0.0738325	0.0164323	0.0477312	0.114207	0.525141	0.130673	0.322454	0.855231	none	-0.279724
CIP	Slovenia	Europe	-0.447596	0.248834	-0.914083	0.0667492	0.072055	0.0960733	0.0898635	0.0200002	0.058095	0.139004	0.639163	0.159046	0.392467	1.04093	none	-0.194388
CIP	South Africa	Africa	-0.158537	0.248834	-0.625025	0.355808	0.524047	0.567717	0.119983	0.0267036	0.0775667	0.185594	0.853391	0.212353	0.524011	1.38981	none	-0.0688518
CIP	South Korea	Asia	-1.88792	0.248834	-2.35441	-1.37358	3.27234e-14	3.39462e-13	0.0212842	0.00473705	0.0137598	0.0329233	0.151386	0.0376701	0.0929562	0.246544	none	-0.819914
CIP	Spain	Europe	-0.0267039	0.248834	-0.493192	0.487641	0.914538	0.93247	0.136891	0.0304666	0.0884972	0.211748	0.97365	0.242277	0.597853	1.58566	none	-0.0115973
CIP	Sweden	Europe	-1.55013	0.248834	-2.01662	-1.03579	4.67675e-10	1.8707e-09	0.0298371	0.0066406	0.0192891	0.0461532	0.21222	0.0528075	0.13031	0.345616	none	-0.673214
CIP	Switzerland	Europe	-1.00466	0.248834	-1.47115	-0.49032	5.40271e-05	0.000122148	0.0514815	0.0114578	0.0332818	0.0796336	0.366167	0.091115	0.224839	0.596332	none	-0.43632
CIP	Taiwan	Asia	-1.61084	0.248834	-2.07733	-1.09649	9.57315e-11	4.97805e-10	0.0280798	0.00624947	0.018153	0.0434348	0.19972	0.0496972	0.122635	0.325259	none	-0.699578
CIP	Turkey	Asia	-0.833432	0.248834	-1.29992	-0.319087	0.000810028	0.00162307	0.0610966	0.0135978	0.0394977	0.0945065	0.434555	0.108132	0.266832	0.707707	none	-0.361955
CIP	United Arab Emirates	Middle East	0.420615	0.248834	-0.045873	0.934959	0.0909626	0.118251	0.214113	0.0476532	0.13842	0.331198	1.5229	0.378949	0.93511	2.48015	none	0.182671
CIP	United Kingdom	Europe	0.0465526	0.248834	-0.419935	0.560897	0.851596	0.88566	0.147295	0.0327823	0.0952236	0.227842	1.04765	0.260692	0.643294	1.70618	none	0.0202175
CIP	USA Virginia	North America	-0.82818	0.248834	-1.29467	-0.313836	0.000873959	0.00162307	0.0614183	0.0136693	0.0397057	0.0950041	0.436843	0.108702	0.268236	0.711433	none	-0.359674
CIP	USA Washington	North America	-0.320702	0.248834	-0.787189	0.193643	0.197462	0.228178	0.102022	0.0227061	0.065955	0.157811	0.72564	0.180564	0.445567	1.18176	none	-0.139279
CIP	USA Wisconsin	North America	0.381926	0.248834	-0.0845621	0.89627	0.124818	0.158306	0.205987	0.0458448	0.133167	0.318629	1.4651	0.364568	0.899622	2.38603	none	0.165868
CTX	Algeria	Africa	0.506484	0.210512	0.109339	0.93783	0.01613	0.0226693	0.268006	0.0504616	0.1853	0.387627	1.65945	0.349334	1.09844	2.50698	none	0.219963
CTX	Australia	Oceania	-0.697416	0.210512	-1.09456	-0.266071	0.00092318	0.00165536	0.0804077	0.0151396	0.0555941	0.116296	0.49787	0.104808	0.329555	0.75215	none	-0.302884
CTX	Austria	Europe	-0.425417	0.210512	-0.822562	0.00592843	0.0432936	0.0562816	0.105542	0.019872	0.0729721	0.152649	0.653497	0.137569	0.432569	0.987261	none	-0.184756
CTX	Bangladesh	Asia	-0.886114	0.210512	-1.28326	-0.454769	2.56136e-05	6.05413e-05	0.0665805	0.0125361	0.046034	0.0962977	0.412255	0.0867846	0.272883	0.622807	none	-0.384835
CTX	Benin	Africa	1.23379	0.210512	0.83664	1.66513	4.60446e-09	2.39432e-08	0.554636	0.10443	0.383477	0.802189	3.4342	0.722942	2.2732	5.18817	none	0.535826
CTX	Bosnia and Herzegovina	Europe	-0.288718	0.210512	-0.685863	0.142628	0.170218	0.196697	0.121002	0.0227829	0.0836612	0.17501	0.749223	0.157721	0.495933	1.13188	none	-0.125389
CTX	Brazil	South America	-0.68681	0.210512	-1.08395	-0.255464	0.00110409	0.00191376	0.0812651	0.015301	0.0561869	0.117536	0.503179	0.105925	0.333069	0.76017	none	-0.298278
CTX	Canada	North America	-0.457006	0.210512	-0.854151	-0.0256604	0.0299369	0.0399159	0.10226	0.0192541	0.070703	0.147902	0.633176	0.133291	0.419118	0.956562	none	-0.198475
CTX	China	Asia	-0.786808	0.210512	-1.18395	-0.355462	0.000185795	0.000386453	0.0735318	0.013845	0.0508401	0.106352	0.455296	0.0958454	0.301374	0.687831	none	-0.341706
CTX	Ciprofloxacin (10 µg/L)	Other	1.01148	0.129391	0.756906	1.26479	5.39982e-15	9.23706e-14	0.444082	0.0394161	0.373174	0.528463	2.74967	0.355784	2.13375	3.54339	none	0.439281
CTX	Colombia	South America	-1.05544	0.210512	-1.45259	-0.624095	5.33991e-07	1.9834e-06	0.0562095	0.0105834	0.0388634	0.0812977	0.348039	0.0732665	0.230377	0.525795	none	-0.458372
CTX	Costa Rica	North America	-0.717682	0.210512	-1.11483	-0.286337	0.000651493	0.00125473	0.0787946	0.0148359	0.0544788	0.113963	0.487882	0.102705	0.322943	0.73706	none	-0.311685
CTX	Cote d'Ivoire	Africa	-1.20945	0.210512	-1.6066	-0.778109	9.17623e-09	4.33785e-08	0.0481862	0.00907275	0.0333161	0.0696933	0.29836	0.0628084	0.197493	0.450743	none	-0.525259
CTX	Croatia	Europe	-0.498109	0.210512	-0.895253	-0.0667629	0.017973	0.0245946	0.0981422	0.0184787	0.0678558	0.141946	0.607679	0.127924	0.402241	0.918042	none	-0.216326
CTX	Czechia	Europe	-0.7361	0.210512	-1.13324	-0.304754	0.000471038	0.000942076	0.0773566	0.0145651	0.0534846	0.111884	0.478978	0.100831	0.31705	0.72361	none	-0.319684
CTX	Denmark	Europe	0.604185	0.210512	0.20704	1.03553	0.0041038	0.0062764	0.295513	0.0556407	0.204318	0.42741	1.82976	0.385187	1.21117	2.76428	none	0.262394
CTX	Finland	Europe	-0.911143	0.210512	-1.30829	-0.479797	1.50322e-05	3.72226e-05	0.0649348	0.0122263	0.0448961	0.0939174	0.402065	0.0846395	0.266138	0.607413	none	-0.395704
CTX	France	Europe	-0.389238	0.210512	-0.786383	0.0421078	0.0644573	0.0779484	0.10943	0.0206041	0.0756605	0.158273	0.677573	0.142637	0.448505	1.02363	none	-0.169044
CTX	Saline 0h baseline control	Other	-1.82323	0.0941491	-2.00225	-1.63284	1.51377e-83		0.161503	0.0152054	0.134289	0.194232						0
CTX	Saline 72h control	Other	-0.451266	0.133142	-0.712592	-0.18994	0.000700587	0.00130109	0.102849	0.00968246	0.0855195	0.12369	0.636821	0.0847879	0.490554	0.826701	none	-0.195982
CTX	Germany	Europe	-0.414374	0.210512	-0.811519	0.0169716	0.0490211	0.0606927	0.106714	0.0200927	0.0737824	0.154344	0.660754	0.139097	0.437372	0.998224	none	-0.17996
CTX	Ghana	Africa	-0.818031	0.210512	-1.21518	-0.386686	0.000101948	0.000220887	0.0712714	0.0134194	0.0492772	0.103082	0.4413	0.092899	0.292109	0.666687	none	-0.355267
CTX	Hungary	Europe	-0.264323	0.210512	-0.661468	0.167023	0.209255	0.236549	0.12399	0.0233456	0.0857273	0.179331	0.767726	0.161616	0.50818	1.15983	none	-0.114794
CTX	Hospital WW Sweden	Other	1.44921	0.210512	1.05207	1.88056	5.81028e-12	5.03554e-11	0.687967	0.129534	0.475662	0.99503	4.25976	0.896733	2.81966	6.43538	none	0.629386
CTX	Iceland	Europe	-0.972847	0.210512	-1.36999	-0.541501	3.81284e-06	9.91337e-06	0.0610491	0.0114947	0.0422096	0.0882975	0.378005	0.0795747	0.250213	0.571066	none	-0.422502
CTX	India	Asia	-0.226033	0.210512	-0.623178	0.205312	0.282944	0.313044	0.12883	0.0242568	0.0890734	0.186331	0.797692	0.167924	0.528015	1.2051	none	-0.098165
CTX	Ireland	Europe	-1.01488	0.210512	-1.41203	-0.583539	1.42823e-06	4.36871e-06	0.058536	0.0110215	0.040472	0.0846626	0.362444	0.076299	0.239912	0.547557	none	-0.440759
CTX	Italy	Europe	-0.623111	0.210512	-1.02026	-0.191765	0.00307664	0.00499954	0.08661	0.0163074	0.0598824	0.125267	0.536273	0.112892	0.354975	0.810167	none	-0.270614
CTX	Latvia	Europe	-1.23691	0.210512	-1.63406	-0.805567	4.20996e-09	2.39432e-08	0.0468811	0.00882702	0.0324137	0.0678057	0.290279	0.0611073	0.192144	0.438535	none	-0.537184
CTX	Lebanon	Middle East	0.173652	0.210512	-0.223493	0.604998	0.409427	0.443546	0.192131	0.0361755	0.13284	0.277886	1.18964	0.250434	0.787459	1.79723	none	0.0754162
CTX	Luxembourg	Europe	-1.05556	0.210512	-1.4527	-0.624213	5.3244e-07	1.9834e-06	0.0562029	0.0105822	0.0388588	0.0812881	0.347998	0.0732578	0.23035	0.525733	none	-0.458423
CTX	Madagascar	Africa	-0.652466	0.210512	-1.04961	-0.22112	0.001939	0.00325251	0.0841045	0.0158356	0.0581501	0.121643	0.52076	0.109626	0.344706	0.78673	none	-0.283362
CTX	Malawi	Africa	-0.387024	0.210512	-0.784169	0.0443214	0.0659905	0.0779888	0.109673	0.0206498	0.0758281	0.158624	0.679075	0.142954	0.449499	1.0259	none	-0.168083
CTX	Nigeria	Africa	1.02788	0.210512	0.630734	1.45922	1.04618e-06	3.40007e-06	0.451423	0.0849963	0.312115	0.652909	2.79513	0.588409	1.85018	4.2227	none	0.446402
CTX	Norway	Europe	-1.43865	0.210512	-1.83579	-1.0073	8.25602e-12	6.13308e-11	0.0383164	0.00721442	0.0264921	0.0554184	0.237248	0.0499437	0.157042	0.358419	none	-0.624797
CTX	Poland	Europe	-0.526877	0.210512	-0.924022	-0.0955314	0.0123204	0.0177961	0.095359	0.0179547	0.0659315	0.137921	0.590446	0.124296	0.390834	0.892008	none	-0.22882
CTX	Republic of Moldova	Europe	-0.835633	0.210512	-1.23278	-0.404287	7.20171e-05	0.000162821	0.0700279	0.0131852	0.0484175	0.101284	0.4336	0.0912781	0.287013	0.655055	none	-0.362911
CTX	Saudi Arabia	Middle East	-1.54632	0.210512	-1.94346	-1.11497	2.05007e-13	2.66431e-12	0.0344053	0.00647801	0.0237879	0.0497616	0.213031	0.0448457	0.141012	0.321834	none	-0.671556
CTX	Serbia	Europe	-0.416477	0.210512	-0.813622	0.0148685	0.0478837	0.0606927	0.10649	0.0200505	0.0736274	0.15402	0.659366	0.138805	0.436453	0.996127	none	-0.180874
CTX	Slovakia	Europe	-0.0665345	0.210512	-0.463679	0.364811	0.751957	0.766701	0.151108	0.0284513	0.104476	0.218552	0.935631	0.196962	0.619321	1.41349	none	-0.0288956
CTX	Slovenia	Europe	-1.05087	0.210512	-1.44801	-0.61952	5.97746e-07	2.07218e-06	0.0564672	0.010632	0.0390416	0.0816705	0.349635	0.0736025	0.231434	0.528206	none	-0.456385
CTX	South Africa	Africa	-0.000490991	0.210512	-0.397636	0.430855	0.998139	0.998139	0.161424	0.0303938	0.111609	0.233473	0.999509	0.210409	0.661604	1.50999	none	-0.000213234
CTX	South Korea	Asia	-1.89266	0.210512	-2.2898	-1.46131	2.45612e-19	0	0.0243339	0.00458171	0.0168245	0.0351949	0.150671	0.0317181	0.0997335	0.227624	none	-0.821971
CTX	Spain	Europe	-0.102572	0.210512	-0.499716	0.328774	0.626083	0.651126	0.145759	0.0274443	0.100778	0.210816	0.902513	0.18999	0.5974	1.36346	none	-0.0445463
CTX	Sweden	Europe	-1.50043	0.210512	-1.89757	-1.06908	1.02202e-12	1.06295e-11	0.0360209	0.0067822	0.0249049	0.0520982	0.223035	0.0469515	0.147633	0.336946	none	-0.651628
CTX	Switzerland	Europe	-1.28613	0.210512	-1.68327	-0.85478	9.994e-10	6.4961e-09	0.0446297	0.00840312	0.0308571	0.0645495	0.276339	0.0581728	0.182917	0.417475	none	-0.558557
CTX	Taiwan	Asia	-1.66738	0.210512	-2.06453	-1.23604	2.36382e-15	6.35048e-14	0.0304822	0.00573936	0.0210755	0.0440875	0.188741	0.0397322	0.124933	0.285137	none	-0.724135
CTX	Turkey	Asia	-0.536651	0.210512	-0.933796	-0.105306	0.0107951	0.0160384	0.0944315	0.0177801	0.0652902	0.13658	0.584703	0.123087	0.387032	0.883331	none	-0.233065
CTX	United Arab Emirates	Middle East	0.160475	0.210512	-0.23667	0.59182	0.445878	0.473177	0.189616	0.0357019	0.131101	0.274248	1.17407	0.247156	0.77715	1.77371	none	0.0696932
CTX	United Kingdom	Europe	-0.977672	0.210512	-1.37482	-0.546326	3.41312e-06	9.34116e-06	0.0607553	0.0114393	0.0420064	0.0878725	0.376186	0.0791917	0.249008	0.568317	none	-0.424598
CTX	USA Virginia	North America	-1.00527	0.210512	-1.40241	-0.57392	1.79411e-06	5.18297e-06	0.0591017	0.011128	0.0408631	0.0854809	0.365947	0.0770364	0.242231	0.552849	none	-0.436582
CTX	USA Washington	North America	-1.12261	0.210512	-1.51975	-0.691263	9.67391e-08	4.19203e-07	0.052558	0.00989591	0.0363388	0.0760165	0.32543	0.068507	0.215412	0.491638	none	-0.487543
CTX	USA Wisconsin	North America	-0.615299	0.210512	-1.01244	-0.183953	0.00346828	0.00546517	0.0872893	0.0164353	0.0603521	0.126249	0.540479	0.113778	0.357759	0.816521	none	-0.267221
SXT	Algeria	Africa	0.506626	0.249984	0.0380699	1.02349	0.0427002	0.0716261	0.394474	0.088201	0.254506	0.61142	1.65968	0.414895	1.01681	2.70902	none	0.220025
SXT	Australia	Oceania	-0.572797	0.249984	-1.04135	-0.055937	0.0219443	0.0456442	0.134039	0.02997	0.0864788	0.207755	0.563946	0.140978	0.345502	0.920502	none	-0.248762
SXT	Austria	Europe	0.254334	0.249984	-0.214222	0.771193	0.308964	0.391857	0.306513	0.0685337	0.197755	0.475084	1.2896	0.32238	0.790076	2.10495	none	0.110456
SXT	Bangladesh	Asia	-0.287556	0.249984	-0.756112	0.229304	0.250022	0.348913	0.178283	0.0398625	0.115024	0.276332	0.750095	0.187512	0.459546	1.22434	none	-0.124884
SXT	Benin	Africa	0.451187	0.249984	-0.0173687	0.968047	0.0710962	0.108735	0.3732	0.0834443	0.24078	0.578446	1.57018	0.392519	0.961969	2.56292	none	0.195948
SXT	Bosnia and Herzegovina	Europe	0.152906	0.249984	-0.31565	0.669766	0.540762	0.62488	0.276949	0.0619234	0.178681	0.429261	1.16522	0.291286	0.71387	1.90192	none	0.0664061
SXT	Brazil	South America	-2.31917	0.249984	-2.78773	-1.80231	1.73883e-20	0	0.0233771	0.00522691	0.0150823	0.0362336	0.098355	0.0245872	0.0602573	0.16054	none	-1.0072
SXT	Canada	North America	-0.0324489	0.249984	-0.501005	0.484411	0.896722	0.914305	0.230092	0.0514465	0.14845	0.356634	0.968072	0.242003	0.59309	1.58014	none	-0.0140924
SXT	China	Asia	-2.22614	0.249984	-2.6947	-1.70928	5.33252e-19	0	0.0256562	0.0057365	0.0165528	0.0397661	0.107944	0.0269843	0.066132	0.176192	none	-0.966801
SXT	Ciprofloxacin (10 µg/L)	Other	0.880775	0.153651	0.578159	1.18161	9.90767e-09	3.96307e-08	0.573468	0.0604446	0.466435	0.705062	2.41277	0.370725	1.78537	3.26065	none	0.382516
SXT	Colombia	South America	-0.533607	0.249984	-1.00216	-0.0167471	0.0327969	0.0588082	0.139396	0.0311678	0.0899352	0.216059	0.586486	0.146612	0.359311	0.957292	none	-0.231743
SXT	Costa Rica	North America	-0.979537	0.249984	-1.44809	-0.462677	8.91415e-05	0.00028971	0.0892455	0.0199545	0.0575791	0.138327	0.375485	0.0938654	0.230041	0.612886	none	-0.425407
SXT	Cote d'Ivoire	Africa	-1.9564	0.249984	-2.42496	-1.43954	5.03224e-15	2.95073e-14	0.0335999	0.00751265	0.0216779	0.0520786	0.141366	0.0353393	0.0866079	0.230745	none	-0.849655
SXT	Croatia	Europe	-0.0479722	0.249984	-0.516528	0.468888	0.84782	0.899727	0.226548	0.0506541	0.146163	0.35114	0.95316	0.238275	0.583954	1.5558	none	-0.0208341
SXT	Czechia	Europe	-0.521443	0.249984	-0.99	-0.00458375	0.0369873	0.0641113	0.141102	0.0315492	0.0910358	0.218703	0.593663	0.148406	0.363708	0.969007	none	-0.22646
SXT	Denmark	Europe	0.549894	0.249984	0.0813377	1.06675	0.0278273	0.0553956	0.411917	0.092101	0.265759	0.638456	1.73307	0.43324	1.06177	2.8288	none	0.238816
SXT	Finland	Europe	-0.487523	0.249984	-0.956079	0.0293364	0.0511505	0.0831195	0.14597	0.0326377	0.0941767	0.226249	0.614146	0.153527	0.376257	1.00244	none	-0.211729
SXT	France	Europe	-0.767824	0.249984	-1.23638	-0.250964	0.00212995	0.00503443	0.110289	0.0246596	0.0711559	0.170944	0.464022	0.115998	0.284283	0.7574	none	-0.333462
SXT	Saline 0h baseline control	Other	-1.43683	0.111799	-1.64823	-1.20939	8.39849e-38		0.237681	0.0265725	0.19091	0.295908						0
SXT	Saline 72h control	Other	-0.370107	0.158106	-0.680611	-0.0596028	0.0192381	0.0416825	0.164157	0.018352	0.131855	0.204371	0.69066	0.109197	0.506623	0.941552	none	-0.160735
SXT	Germany	Europe	0.0808837	0.249984	-0.387672	0.597743	0.746275	0.825666	0.257704	0.0576203	0.166265	0.399431	1.08424	0.271044	0.664263	1.76976	none	0.0351273
SXT	Ghana	Africa	-0.868291	0.249984	-1.33685	-0.351431	0.000513945	0.00139995	0.0997469	0.0223026	0.0643544	0.154604	0.419668	0.10491	0.25711	0.685004	none	-0.377094
SXT	Hungary	Europe	0.059428	0.249984	-0.409128	0.576288	0.812093	0.879767	0.252234	0.0563972	0.162735	0.390953	1.06123	0.265291	0.650163	1.73219	none	0.0258092
SXT	Hospital WW Sweden	Other	1.15568	0.249984	0.68712	1.67254	3.78239e-06	1.40489e-05	0.754914	0.168792	0.487053	1.17009	3.17617	0.793993	1.94588	5.18431	none	0.501904
SXT	Iceland	Europe	-2.67046	0.249984	-3.13901	-2.1536	1.22918e-26	0	0.0164524	0.00367861	0.0106147	0.0255006	0.0692205	0.017304	0.042408	0.112985	none	-1.15977
SXT	India	Asia	-2.15035	0.249984	-2.61891	-1.63349	7.837e-18	0	0.0276762	0.00618816	0.017856	0.0428971	0.116443	0.0291089	0.0713388	0.190064	none	-0.933887
SXT	Ireland	Europe	-0.924997	0.249984	-1.39355	-0.408138	0.000215412	0.000658906	0.094248	0.021073	0.0608066	0.146081	0.396532	0.0991269	0.242936	0.647241	none	-0.401721
SXT	Italy	Europe	-0.260823	0.249984	-0.729379	0.256037	0.296784	0.385819	0.183113	0.0409425	0.11814	0.283819	0.770418	0.192592	0.471997	1.25752	none	-0.113274
SXT	Latvia	Europe	-1.46823	0.249984	-1.93679	-0.951373	4.27206e-09	1.85123e-08	0.0547455	0.0122406	0.0353205	0.0848534	0.230332	0.0575794	0.141113	0.37596	none	-0.637646
SXT	Lebanon	Middle East	0.479815	0.249984	0.0112585	0.996674	0.0549364	0.0865665	0.384038	0.0858676	0.247773	0.595245	1.61577	0.403918	0.989906	2.63735	none	0.208381
SXT	Luxembourg	Europe	0.53525	0.249984	0.0666937	1.05211	0.0322633	0.0588082	0.405929	0.0907621	0.261896	0.629174	1.70787	0.426942	1.04633	2.78768	none	0.232456
SXT	Madagascar	Africa	-3.31961	0.249984	-3.78817	-2.80275	3.05339e-40	0	0.00859616	0.00192203	0.00554604	0.0133237	0.0361669	0.00904115	0.0221576	0.0590334	none	-1.44169
SXT	Malawi	Africa	-0.912239	0.249984	-1.3808	-0.395379	0.000263074	0.000759992	0.0954582	0.0213436	0.0615874	0.147957	0.401624	0.1004	0.246055	0.655551	none	-0.39618
SXT	Nigeria	Africa	1.14411	0.249984	0.675553	1.66097	4.7232e-06	1.63738e-05	0.746232	0.166851	0.481451	1.15663	3.13964	0.784861	1.9235	5.12469	none	0.49688
SXT	Norway	Europe	-2.12786	0.249984	-2.59641	-1.611	1.7101e-17	0	0.0283059	0.00632895	0.0182623	0.043873	0.119092	0.0297712	0.0729618	0.194388	none	-0.924117
SXT	Poland	Europe	0.141818	0.249984	-0.326738	0.658678	0.570505	0.644919	0.273895	0.0612406	0.176711	0.424527	1.15237	0.288074	0.705998	1.88095	none	0.0615908
SXT	Republic of Moldova	Europe	-0.63172	0.249984	-1.10028	-0.114861	0.0115029	0.0260065	0.126369	0.028255	0.0815304	0.195867	0.531676	0.132911	0.325732	0.867829	none	-0.274353
SXT	Saudi Arabia	Middle East	-3.11645	0.249984	-3.585	-2.59959	1.13625e-35	0	0.0105327	0.00235501	0.00679543	0.0163252	0.0443144	0.0110779	0.0271492	0.0723322	none	-1.35346
SXT	Serbia	Europe	-0.281826	0.249984	-0.750382	0.235034	0.259585	0.348913	0.179307	0.0400916	0.115685	0.27792	0.754405	0.188589	0.462187	1.23138	none	-0.122395
SXT	Slovakia	Europe	-0.03731	0.249984	-0.505866	0.47955	0.881357	0.914305	0.228976	0.0511971	0.14773	0.354904	0.963377	0.240829	0.590214	1.57247	none	-0.0162035
SXT	Slovenia	Europe	-0.243812	0.249984	-0.712368	0.273048	0.329408	0.407838	0.186255	0.041645	0.120167	0.288688	0.783635	0.195897	0.480095	1.27909	none	-0.105886
SXT	South Africa	Africa	0.193714	0.249984	-0.274842	0.710573	0.438397	0.518106	0.288484	0.0645026	0.186123	0.44714	1.21375	0.303418	0.743604	1.98114	none	0.0841288
SXT	South Korea	Asia	-1.80255	0.249984	-2.27111	-1.28569	5.5682e-13	2.89582e-12	0.0391882	0.00876214	0.0252833	0.0607402	0.164878	0.0412168	0.101012	0.269122	none	-0.782838
SXT	Spain	Europe	0.0257055	0.249984	-0.442851	0.542565	0.918099	0.918099	0.243869	0.0545271	0.157339	0.377988	1.02604	0.256494	0.628603	1.67475	none	0.0111637
SXT	Sweden	Europe	-1.7726	0.249984	-2.24115	-1.25574	1.33305e-12	6.30219e-12	0.0403798	0.00902857	0.0260521	0.0625872	0.169891	0.0424701	0.104084	0.277305	none	-0.76983
SXT	Switzerland	Europe	-0.804772	0.249984	-1.27333	-0.287913	0.00128508	0.0031821	0.106288	0.0237651	0.0685747	0.164743	0.44719	0.11179	0.273971	0.729926	none	-0.349508
SXT	Taiwan	Asia	-2.20656	0.249984	-2.67511	-1.6897	1.07737e-18	0	0.0261637	0.00584997	0.0168802	0.0405527	0.110079	0.0275181	0.06744	0.179677	none	-0.958295
SXT	Turkey	Asia	-0.413975	0.249984	-0.882531	0.102885	0.0977215	0.145186	0.157111	0.0351287	0.101364	0.243516	0.661018	0.165244	0.404973	1.07895	none	-0.179787
SXT	United Arab Emirates	Middle East	0.280587	0.249984	-0.187969	0.797447	0.261684	0.348913	0.314667	0.0703568	0.203016	0.487722	1.32391	0.330956	0.811092	2.16095	none	0.121857
SXT	United Kingdom	Europe	-0.203236	0.249984	-0.671792	0.313624	0.416221	0.503338	0.193968	0.0433695	0.125143	0.300643	0.816086	0.204009	0.499976	1.33206	none	-0.0882642
SXT	USA Virginia	North America	-0.865162	0.249984	-1.33372	-0.348302	0.000538443	0.00139995	0.10006	0.0223724	0.0645561	0.155089	0.420983	0.105239	0.257916	0.687151	none	-0.375735
SXT	USA Washington	North America	-0.546645	0.249984	-1.0152	-0.0297856	0.0287631	0.0553956	0.137591	0.030764	0.0887702	0.21326	0.578889	0.144713	0.354656	0.944892	none	-0.237405
SXT	USA Wisconsin	North America	0.364182	0.249984	-0.104374	0.881042	0.145166	0.209684	0.342102	0.0764911	0.220716	0.530246	1.43934	0.359812	0.881811	2.34936	none	0.158162
TOB	Algeria	Africa	-0.154376	0.316245	-0.740976	0.509828	0.625441	0.756347	0.0321334	0.00908896	0.0184584	0.0559397	0.85695	0.271006	0.461071	1.59273	none	-0.0670447
TOB	Australia	Oceania	0.136291	0.316245	-0.450309	0.800495	0.666493	0.787674	0.0429727	0.0121548	0.0246848	0.0748092	1.14602	0.362421	0.616598	2.12999	none	0.0591903
TOB	Austria	Europe	0.397687	0.316245	-0.188913	1.06189	0.208562	0.309863	0.0558104	0.015786	0.0320592	0.0971579	1.48838	0.470692	0.800803	2.76631	none	0.172713
TOB	Bangladesh	Asia	-1.13261	0.316245	-1.71921	-0.468405	0.000341715	0.00161538	0.0120814	0.00341722	0.0069399	0.0210319	0.322192	0.101891	0.173351	0.598828	none	-0.491886
TOB	Benin	Africa	-0.02592	0.316245	-0.61252	0.638284	0.934677	0.934677	0.036538	0.0103348	0.0209885	0.0636074	0.974413	0.308153	0.52427	1.81105	none	-0.0112569
TOB	Bosnia and Herzegovina	Europe	0.499677	0.316245	-0.0869229	1.16388	0.114099	0.185411	0.0618029	0.017481	0.0355015	0.10759	1.64819	0.521231	0.886786	3.06334	none	0.217007
TOB	Brazil	South America	-0.882461	0.316245	-1.46906	-0.218257	0.00526368	0.0144059	0.0155151	0.00438845	0.00891233	0.0270095	0.413763	0.13085	0.22262	0.769024	none	-0.383248
TOB	Canada	North America	0.368621	0.316245	-0.217979	1.03283	0.243768	0.342592	0.0542116	0.0153338	0.0311408	0.0943746	1.44574	0.457208	0.777862	2.68707	none	0.16009
TOB	China	Asia	-1.63369	0.316245	-2.22029	-0.969487	2.39273e-07	1.55527e-06	0.00731979	0.00207041	0.00420471	0.0127427	0.195208	0.0617334	0.105029	0.362815	none	-0.709503
TOB	Ciprofloxacin (10 µg/L)	Other	1.2082	0.194384	0.824627	1.58892	5.11455e-10	5.31913e-09	0.125521	0.0167366	0.0966543	0.16301	3.34746	0.650692	2.28695	4.89977	none	0.524716
TOB	Colombia	South America	-1.05052	0.316245	-1.63712	-0.386318	0.000894177	0.00310186	0.0131149	0.00370956	0.00753361	0.0228312	0.349755	0.110608	0.188181	0.650058	none	-0.456236
TOB	Costa Rica	North America	-0.491801	0.316245	-1.0784	0.172403	0.119915	0.188958	0.0229306	0.00648593	0.013172	0.0399189	0.611524	0.193391	0.329022	1.13658	none	-0.213587
TOB	Cote d'Ivoire	Africa	-0.317284	0.316245	-0.903884	0.34692	0.315722	0.422461	0.0273028	0.00772261	0.0156836	0.0475302	0.728124	0.230265	0.391757	1.3533	none	-0.137795
TOB	Croatia	Europe	-0.316549	0.316245	-0.903149	0.347656	0.316846	0.422461	0.0273229	0.00772829	0.0156951	0.0475652	0.72866	0.230435	0.392046	1.35429	none	-0.137475
TOB	Czechia	Europe	0.0950777	0.316245	-0.491522	0.759282	0.763684	0.844927	0.0412376	0.0116641	0.0236881	0.0717888	1.09974	0.347788	0.591703	2.04399	none	0.0412917
TOB	Denmark	Europe	-0.104099	0.316245	-0.690699	0.560106	0.742026	0.838812	0.0337903	0.00955761	0.0194102	0.0588241	0.901136	0.28498	0.484845	1.67486	none	-0.0452095
TOB	Finland	Europe	0.169751	0.316245	-0.416849	0.833955	0.591426	0.756347	0.0444349	0.0125684	0.0255247	0.0773547	1.18501	0.374753	0.637579	2.20247	none	0.0737219
TOB	France	Europe	-0.0514243	0.316245	-0.638024	0.61278	0.870826	0.906786	0.0356179	0.0100745	0.02046	0.0620057	0.949876	0.300393	0.511068	1.76545	none	-0.0223333
TOB	Saline 0h baseline control	Other	-3.28348	0.141444	-3.54847	-2.99283	3.28471e-119		0.0374975	0.00530378	0.0284187	0.0494765						0
TOB	Saline 72h control	Other	-0.574087	0.200019	-0.967379	-0.180796	0.00410252	0.0118517	0.0211193	0.0029868	0.0160066	0.0278651	0.563219	0.112654	0.380558	0.833553	none	-0.249323
TOB	Germany	Europe	0.161139	0.316245	-0.425461	0.825344	0.610374	0.756347	0.0440539	0.0124607	0.0253059	0.0766914	1.17485	0.37154	0.632112	2.18358	none	0.0699819
TOB	Ghana	Africa	-1.06871	0.316245	-1.65531	-0.404509	0.000726477	0.00290591	0.0128785	0.00364269	0.00739781	0.0224196	0.34345	0.108614	0.184789	0.63834	none	-0.464136
TOB	Hungary	Europe	0.467382	0.316245	-0.119218	1.13159	0.139431	0.213247	0.0598389	0.0169255	0.0343733	0.104171	1.59581	0.504667	0.858605	2.96599	none	0.202982
TOB	Hospital WW Sweden	Other	2.30346	0.316245	1.71686	2.96766	3.24578e-13	5.62691e-12	0.375302	0.106154	0.215585	0.653347	10.0087	3.16521	5.38507	18.6023	none	1.00038
TOB	Iceland	Europe	-1.88067	0.316245	-2.46727	-1.21647	2.73301e-09	2.36861e-08	0.00571791	0.00161731	0.00328454	0.00995406	0.152488	0.0482235	0.0820441	0.283415	none	-0.816765
TOB	India	Asia	-1.71137	0.316245	-2.29797	-1.04717	6.24817e-08	4.6415e-07	0.0067727	0.00191566	0.00389044	0.0117903	0.180617	0.0571193	0.0971788	0.335697	none	-0.74324
TOB	Ireland	Europe	-0.624431	0.316245	-1.21103	0.0397739	0.048323	0.0897427	0.0200824	0.00568031	0.0115359	0.0349605	0.535566	0.16937	0.288154	0.995408	none	-0.271187
TOB	Italy	Europe	-0.682641	0.316245	-1.26924	-0.0184363	0.0308824	0.0642355	0.0189468	0.0053591	0.0108836	0.0329836	0.505281	0.159792	0.27186	0.939119	none	-0.296467
TOB	Latvia	Europe	-1.05046	0.316245	-1.63706	-0.38626	0.000894768	0.00310186	0.0131157	0.00370978	0.00753405	0.0228325	0.349775	0.110615	0.188192	0.650096	none	-0.456211
TOB	Lebanon	Middle East	0.587187	0.316245	0.000586933	1.25139	0.0633469	0.109801	0.067455	0.0190797	0.0387482	0.117429	1.79892	0.568899	0.967886	3.34349	none	0.255012
TOB	Luxembourg	Europe	0.846039	0.316245	0.259439	1.51024	0.007467	0.0184897	0.087384	0.0247166	0.050196	0.152123	2.3304	0.736976	1.25384	4.3313	none	0.36743
TOB	Madagascar	Africa	-2.71115	0.316245	-3.29775	-2.04694	1.00876e-17	0	0.0024921	0.000704892	0.00143154	0.00433838	0.0664604	0.0210178	0.0357581	0.123524	none	-1.17744
TOB	Malawi	Africa	0.697238	0.316245	0.110638	1.36144	0.0274721	0.0595229	0.0753024	0.0212993	0.043256	0.131091	2.0082	0.635082	1.08049	3.73246	none	0.302807
TOB	Nigeria	Africa	2.44991	0.316245	1.86331	3.11412	9.41664e-15	2.42473e-13	0.434497	0.122898	0.249588	0.756396	11.5874	3.66444	6.23442	21.5364	none	1.06398
TOB	Norway	Europe	-0.707883	0.316245	-1.29448	-0.0436789	0.0251947	0.056962	0.0184745	0.00522551	0.0106123	0.0321614	0.492686	0.155809	0.265083	0.91571	none	-0.30743
TOB	Poland	Europe	0.709189	0.316245	0.122589	1.37339	0.0249269	0.056962	0.0762077	0.0215554	0.043776	0.132667	2.03234	0.642718	1.09348	3.77733	none	0.307997
TOB	Republic of Moldova	Europe	-0.932535	0.316245	-1.51914	-0.268331	0.00319034	0.0103686	0.0147573	0.00417411	0.00847704	0.0256903	0.393555	0.12446	0.211747	0.731464	none	-0.404995
TOB	Saudi Arabia	Middle East	-2.14885	0.316245	-2.73545	-1.48464	1.08399e-11	1.4092e-10	0.0043729	0.00123688	0.00251193	0.00761259	0.116619	0.03688	0.0627451	0.216748	none	-0.933232
TOB	Serbia	Europe	0.154652	0.316245	-0.431948	0.818856	0.624823	0.756347	0.043769	0.0123801	0.0251422	0.0761955	1.16725	0.369137	0.628024	2.16946	none	0.0671645
TOB	Slovakia	Europe	1.36448	0.316245	0.777883	2.02869	1.59862e-05	9.23646e-05	0.146754	0.0415094	0.0842998	0.255477	3.9137	1.23769	2.10571	7.27403	none	0.592587
TOB	Slovenia	Europe	0.66235	0.316245	0.0757504	1.32655	0.0362222	0.0697613	0.0727206	0.020569	0.0417729	0.126596	1.93935	0.613308	1.04344	3.60448	none	0.287655
TOB	South Africa	Africa	0.0509894	0.316245	-0.535611	0.715194	0.871909	0.906786	0.039459	0.011161	0.0226665	0.0686925	1.05231	0.332788	0.566182	1.95584	none	0.0221444
TOB	South Korea	Asia	-1.30285	0.316245	-1.88945	-0.638642	3.79299e-05	0.000197235	0.0101902	0.00288231	0.00585356	0.0177397	0.271757	0.0859418	0.146215	0.50509	none	-0.565819
TOB	Spain	Europe	0.594662	0.316245	0.00806238	1.25887	0.0600553	0.107685	0.0679611	0.0192228	0.0390389	0.118311	1.81242	0.573168	0.975148	3.36858	none	0.258259
TOB	Sweden	Europe	-1.1086	0.316245	-1.6952	-0.444399	0.000455709	0.00197474	0.0123749	0.00350025	0.00710851	0.0215429	0.33002	0.104367	0.177563	0.613377	none	-0.48146
TOB	Switzerland	Europe	-0.0773158	0.316245	-0.663916	0.586889	0.806858	0.874096	0.0347076	0.00981705	0.0199371	0.0604209	0.925597	0.292715	0.498006	1.72032	none	-0.0335778
TOB	Taiwan	Asia	-0.124745	0.316245	-0.711345	0.539459	0.693243	0.801081	0.0330998	0.0093623	0.0190135	0.057622	0.882722	0.279156	0.474937	1.64063	none	-0.0541762
TOB	Turkey	Asia	-0.375396	0.316245	-0.961996	0.288809	0.235211	0.339749	0.0257614	0.00728663	0.0147981	0.0448469	0.687017	0.217266	0.369641	1.2769	none	-0.163032
TOB	United Arab Emirates	Middle East	0.920084	0.316245	0.333484	1.58429	0.00362115	0.0110765	0.0941	0.0266162	0.0540539	0.163814	2.5095	0.793617	1.3502	4.66418	none	0.399588
TOB	United Kingdom	Europe	0.853017	0.316245	0.266417	1.51722	0.00698977	0.0181734	0.0879959	0.0248897	0.0505475	0.153188	2.34672	0.742136	1.26262	4.36163	none	0.37046
TOB	USA Virginia	North America	0.0389881	0.316245	-0.547612	0.703193	0.901882	0.919566	0.0389883	0.0110279	0.0223961	0.067873	1.03976	0.328818	0.559428	1.9325	none	0.0169323
TOB	USA Washington	North America	0.513564	0.316245	-0.0730358	1.17777	0.104387	0.175101	0.0626672	0.0177254	0.0359979	0.109094	1.67124	0.52852	0.899187	3.10618	none	0.223038
TOB	USA Wisconsin	North America	0.662413	0.316245	0.0758129	1.32662	0.0362046	0.0697613	0.0727251	0.0205703	0.0417755	0.126604	1.93947	0.613346	1.0435	3.60471	none	0.287682

## Sheet: Supplementary Data 2
Antibiotic	Name	Region	estimate	std.error	conf.low	conf.high	p.value	fdr_pval_eq	rate	SE_rate	lower_ci_rate	upper_ci_rate	rate_ratio	SE_rate_ratio	lower_ci_rate_ratio	upper_ci_rate_ratio	ci_adjustment	Log10(rate_ratio)			Note
AMC	Algeria	Africa	0.157189	0.238043	-0.289853	0.648012	0.509038	0.588249	0.294702	0.0627458	0.194156	0.447316	1.17022	0.278562	0.733911	1.8659	none	0.0682662			This data sheet shows the statistics for the synthetic E. coli community assay (saline, 72-hour reference)
AMC	Australia	Oceania	0.123603	0.238043	-0.323438	0.614426	0.603589	0.669197	0.284969	0.0606734	0.187744	0.432542	1.13157	0.269362	0.709671	1.80428	none	0.0536801			"Antibiotic"	Abbreviation of tested antibiotics: AMC: amoxicillin/clavulanic_acid; CIP: ciprofloxacin; CTX: cefotaxime; SXT: sulfamethoxazole/trimethoprim; TOB: tobramycin
AMC	Austria	Europe	0.396577	0.238043	-0.0504646	0.8874	0.0957165	0.135598	0.37441	0.0797167	0.24667	0.568302	1.48673	0.353905	0.932413	2.37058	none	0.172231			"Name"	Name of wastewater/control/reference sample used in assay
AMC	Bangladesh	Asia	-0.174471	0.238043	-0.621512	0.316353	0.463597	0.57667	0.211517	0.0450346	0.139352	0.321053	0.839901	0.199933	0.526751	1.33922	none	-0.0757717			"estimate"	The estimate from the negative binomial model for a particular sample
AMC	Benin	Africa	0.868484	0.238043	0.421443	1.35931	0.00026385	0.000841022	0.600198	0.12779	0.395424	0.911017	2.3833	0.567328	1.4947	3.80015	none	0.377178			"std.error"	Standard error of that estimate
AMC	Bosnia and Herzegovina	Europe	0.297228	0.238043	-0.149814	0.788051	0.211801	0.291942	0.339001	0.0721776	0.223342	0.514556	1.34612	0.320435	0.844231	2.14638	none	0.129084			"conf.low","conf.high"	Lower and upper 95% CI for the "estimate" "
AMC	Brazil	South America	-1.02758	0.238043	-1.47462	-0.536759	1.58319e-05	8.97141e-05	0.0901247	0.0191887	0.0593762	0.136797	0.357871	0.0851889	0.224442	0.570624	none	-0.446273			"p.value"	p-value for the "estimate", two-sided Wald tests. p-value < 0.05 was considered significant "
AMC	Canada	North America	0.0365342	0.238043	-0.410507	0.527357	0.878022	0.895583	0.261206	0.0556141	0.172089	0.396474	1.03721	0.246901	0.650495	1.65382	none	0.0158666			"fdr_pval_eq"	Benjamini Hochberg adjusted p-value for the "estimate", two-sided Wald tests. Adjusted p-value < 0.05 was considered significant "
AMC	China	Asia	-1.08331	0.238043	-1.53035	-0.592482	5.34241e-06	4.54105e-05	0.08524	0.0181487	0.0561581	0.129382	0.338475	0.0805717	0.212277	0.539696	none	-0.470473			"rate"	The estimated rate (%resistance / 100%) for a particular country- as calculated with emmeans. Represents exp(estimate+intercept) "
AMC	Ciprofloxacin (10 µg/L)	Other	0.709471	0.14631	0.421405	0.995919	1.2403e-06	1.26511e-05	0.51196	0.0513844	0.420536	0.62326	2.03291	0.297436	1.52609	2.70806	none	0.308119			"SE_rate"	Estimated standard error of the rate, via the emmeans package "
AMC	Colombia	South America	-1.04693	0.238043	-1.49397	-0.55611	1.09215e-05	6.96243e-05	0.0883974	0.0188209	0.0582382	0.134175	0.351013	0.0835562	0.22014	0.559688	none	-0.454677			"lower_ci_rate"	Lower 95% CI for the rate, adjusted for multiple comparisons per "ci_adjustment" via the emmeans package
AMC	Costa Rica	North America	-0.215644	0.238043	-0.662686	0.275179	0.364987	0.47729	0.202985	0.043218	0.133731	0.308103	0.806022	0.191868	0.505503	1.2852	none	-0.0936532			"upper_ci_rate"	Upper 95% CI for the rate, adjusted for multiple comparisons per "ci_adjustment" via the emmeans package
AMC	Cote d'Ivoire	Africa	-1.74538	0.238043	-2.19242	-1.25456	2.26394e-13	1.15508e-11	0.0439649	0.00936069	0.0289651	0.0667326	0.174578	0.0415572	0.109488	0.278364	none	-0.75801			"rate_ratio"	Estimate of rate ratio (%resistance in sample / %resistance in reference) "
AMC	Croatia	Europe	-0.403791	0.238043	-0.850832	0.0870322	0.0898306	0.130896	0.168172	0.0358058	0.110795	0.255261	0.667784	0.158961	0.418806	1.06478	none	-0.175364			"SE_rate_ratio"	Estimated standard error of the rate ratio, via the emmeans package
AMC	Czechia	Europe	-0.244092	0.238043	-0.691133	0.246731	0.30517	0.40957	0.197292	0.0420059	0.12998	0.299461	0.783415	0.186487	0.491325	1.24915	none	-0.106008			"lower_ci_rate_ratio"	Lower 95% CI for the rate ratio, adjusted for multiple comparisons per "ci_adjustment" via the emmeans package
AMC	Denmark	Europe	0.809635	0.238043	0.362594	1.30046	0.000670887	0.0018008	0.565897	0.120486	0.372826	0.858951	2.24709	0.534905	1.40928	3.58297	none	0.35162			"upper_ci_rate_ratio"	Upper 95% CI for the rate ratio, adjusted for multiple comparisons per "ci_adjustment" via the emmeans package
AMC	Finland	Europe	-0.199289	0.238043	-0.646331	0.291534	0.402482	0.513164	0.206332	0.0439307	0.135936	0.313183	0.819313	0.195032	0.513839	1.30639	none	-0.0865503			"ci_adjustment"	Method used to adjust the confidence intervals for multiple comparisons. "none" means no adjustment
AMC	France	Europe	-0.0992643	0.238043	-0.546306	0.391559	0.676678	0.734267	0.228038	0.0485521	0.150237	0.346129	0.905503	0.215549	0.567894	1.44382	none	-0.0431099			"Log10(rate_ratio)"	Log10-transfer of the rate_ratio value, plotted in Supplementary Fig. 1
AMC	Saline 72h baseline control	Other	-1.37898	0.106456	-1.58062	-1.1628	2.24534e-38		0.251836	0.0268095	0.20441	0.310265						0
AMC	Germany	Europe	0.682982	0.238043	0.23594	1.17381	0.00411579	0.00839622	0.498577	0.106153	0.328474	0.756769	1.97977	0.471272	1.24163	3.15674	none	0.296615
AMC	Ghana	Africa	-0.593594	0.238043	-1.04064	-0.102771	0.0126441	0.0222362	0.139098	0.0296158	0.0916412	0.211132	0.552339	0.131481	0.346404	0.880701	none	-0.257795
AMC	Hungary	Europe	0.485524	0.238043	0.038483	0.976348	0.0413856	0.0703555	0.409239	0.0871322	0.269616	0.621168	1.62503	0.386827	1.01915	2.5911	none	0.210861
AMC	Hospital WW Sweden	Other	0.979025	0.238043	0.531984	1.46985	3.9089e-05	0.000170868	0.670351	0.142726	0.441642	1.0175	2.66186	0.633638	1.66941	4.24432	none	0.425185
AMC	Iceland	Europe	-1.33872	0.238043	-1.78576	-0.847899	1.86741e-08	3.1746e-07	0.0660264	0.0140578	0.0434997	0.100219	0.262181	0.0624104	0.164429	0.418045	none	-0.5814
AMC	India	Asia	-0.623343	0.238043	-1.07038	-0.132519	0.0088289	0.0173182	0.135021	0.0287477	0.0889552	0.204943	0.536149	0.127627	0.33625	0.854887	none	-0.270714
AMC	Ireland	Europe	-0.733998	0.238043	-1.18104	-0.243175	0.00204606	0.00474313	0.120878	0.0257363	0.0796368	0.183475	0.479986	0.114258	0.301027	0.765335	none	-0.318771
AMC	Italy	Europe	-0.598233	0.238043	-1.04527	-0.107409	0.0119667	0.0222362	0.138455	0.0294787	0.0912171	0.210155	0.549782	0.130872	0.344801	0.876625	none	-0.259809
AMC	Latvia	Europe	-0.418347	0.238043	-0.865388	0.0724766	0.0788431	0.121848	0.165742	0.0352884	0.109194	0.251572	0.658134	0.156664	0.412754	1.04939	none	-0.181686
AMC	Lebanon	Middle East	1.05111	0.238043	0.604073	1.54194	1.00712e-05	6.96243e-05	0.72046	0.153395	0.474655	1.09356	2.86084	0.681003	1.7942	4.56159	none	0.456493
AMC	Luxembourg	Europe	0.770374	0.238043	0.323333	1.2612	0.001211	0.00294101	0.544109	0.115848	0.358472	0.825881	2.16057	0.514311	1.35502	3.44502	none	0.334569
AMC	Madagascar	Africa	-0.694021	0.238043	-1.14106	-0.203198	0.00355092	0.00754569	0.125808	0.026786	0.082885	0.190958	0.499563	0.118918	0.313305	0.79655	none	-0.30141
AMC	Malawi	Africa	-0.00208374	0.238043	-0.449125	0.48874	0.993016	0.993016	0.251311	0.0535073	0.16557	0.381455	0.997918	0.237548	0.625853	1.59118	none	-0.000904958
AMC	Nigeria	Africa	1.26924	0.238043	0.822199	1.76006	9.71536e-08	1.23871e-06	0.896068	0.190784	0.59035	1.3601	3.55815	0.846994	2.23152	5.67345	none	0.551224
AMC	Norway	Europe	-0.477879	0.238043	-0.92492	0.0129444	0.0446934	0.0735279	0.156163	0.033249	0.102883	0.237033	0.620097	0.14761	0.388899	0.988741	none	-0.20754
AMC	Poland	Europe	0.70323	0.238043	0.256188	1.19405	0.00313473	0.00695092	0.508775	0.108325	0.335193	0.772249	2.02027	0.480911	1.26703	3.2213	none	0.305409
AMC	Republic of Moldova	Europe	-0.158116	0.238043	-0.605158	0.332707	0.506541	0.588249	0.215005	0.0457772	0.14165	0.326347	0.853751	0.20323	0.535437	1.3613	none	-0.068669
AMC	Saudi Arabia	Middle East	-1.57829	0.238043	-2.02533	-1.08747	3.35067e-11	8.54422e-10	0.0519605	0.011063	0.0342327	0.0788687	0.206327	0.0491148	0.1294	0.328987	none	-0.685444
AMC	Serbia	Europe	0.153495	0.238043	-0.293546	0.644319	0.519043	0.588249	0.293616	0.0625144	0.193441	0.445667	1.1659	0.277535	0.731205	1.85902	none	0.0666622
AMC	Slovakia	Europe	0.59528	0.238043	0.148239	1.0861	0.012394	0.0222362	0.456714	0.09724	0.300893	0.693227	1.81354	0.431701	1.13738	2.89168	none	0.258527
AMC	Slovenia	Europe	0.0578449	0.238043	-0.389196	0.548668	0.808004	0.840984	0.266832	0.056812	0.175795	0.405014	1.05955	0.252219	0.664506	1.68945	none	0.0251217
AMC	South Africa	Africa	0.902047	0.238043	0.455006	1.39287	0.000150998	0.000513394	0.620685	0.132152	0.408921	0.942112	2.46464	0.586692	1.54572	3.92986	none	0.391754
AMC	South Korea	Asia	-0.84255	0.238043	-1.28959	-0.351726	0.000400917	0.00120275	0.108443	0.0230889	0.0714448	0.164601	0.430611	0.102504	0.270061	0.686607	none	-0.365915
AMC	Spain	Europe	0.922778	0.238043	0.475737	1.4136	0.000105964	0.000386012	0.633687	0.13492	0.417487	0.961847	2.51627	0.598982	1.5781	4.01218	none	0.400758
AMC	Sweden	Europe	-0.812024	0.238043	-1.25907	-0.321201	0.000646674	0.0018008	0.111805	0.0238046	0.0736594	0.169704	0.443959	0.105681	0.278432	0.707889	none	-0.352658
AMC	Switzerland	Europe	-0.41296	0.238043	-0.860001	0.0778633	0.0827745	0.124162	0.166637	0.035479	0.109784	0.252931	0.661689	0.157511	0.414983	1.05506	none	-0.179346
AMC	Taiwan	Asia	-0.977478	0.238043	-1.42452	-0.486655	4.02042e-05	0.000170868	0.0947553	0.0201746	0.0624269	0.143825	0.376259	0.0895659	0.235974	0.599942	none	-0.424513
AMC	Turkey	Asia	0.468787	0.238043	0.0217456	0.95961	0.0489148	0.0779579	0.402447	0.085686	0.265141	0.610858	1.59805	0.380406	1.00223	2.54809	none	0.203592
AMC	United Arab Emirates	Middle East	0.98442	0.238043	0.537379	1.47524	3.54236e-05	0.000170868	0.673977	0.143498	0.444032	1.023	2.67626	0.637066	1.67844	4.26728	none	0.427528
AMC	United Kingdom	Europe	0.805029	0.238043	0.357988	1.29585	0.000719971	0.00183593	0.563296	0.119933	0.371112	0.855004	2.23676	0.532446	1.4028	3.5665	none	0.34962
AMC	USA Virginia	North America	0.0927365	0.238043	-0.354305	0.58356	0.696848	0.740401	0.276307	0.0588292	0.182037	0.419395	1.09717	0.261175	0.688101	1.74944	none	0.040275
AMC	USA Washington	North America	0.162086	0.238043	-0.284955	0.65291	0.495928	0.588249	0.296149	0.0630538	0.19511	0.449512	1.17596	0.27993	0.737514	1.87506	none	0.0703932
AMC	USA Wisconsin	North America	0.935764	0.238043	0.488722	1.42659	8.45711e-05	0.000331779	0.641969	0.136683	0.422944	0.974418	2.54916	0.606811	1.59873	4.06462	none	0.406397
CIP	Algeria	Africa	-0.76771	0.254016	-1.24351	-0.242024	0.00250864	0.00556265	0.0416954	0.00947314	0.0267114	0.0650849	0.464074	0.117882	0.282078	0.763495	none	-0.333412
CIP	Australia	Oceania	-0.381987	0.254016	-0.857787	0.143699	0.132635	0.190197	0.0613206	0.0139319	0.0392839	0.0957189	0.682504	0.173367	0.414846	1.12285	none	-0.165895
CIP	Austria	Europe	-0.184874	0.254016	-0.660674	0.340812	0.466733	0.553567	0.0746812	0.0169675	0.0478431	0.116574	0.831209	0.21114	0.505233	1.3675	none	-0.0802896
CIP	Bangladesh	Asia	0.22173	0.254016	-0.254071	0.747416	0.382719	0.476065	0.112149	0.0254802	0.0718464	0.175061	1.24823	0.317071	0.758713	2.05359	none	0.0962959
CIP	Benin	Africa	1.22878	0.254016	0.752982	1.75447	1.31528e-06	6.70795e-06	0.307011	0.0697525	0.196681	0.479232	3.41707	0.867988	2.07699	5.62175	none	0.533653
CIP	Bosnia and Herzegovina	Europe	0.438992	0.254016	-0.036808	0.964678	0.0839506	0.138112	0.139365	0.0316634	0.0892814	0.217543	1.55114	0.394014	0.94283	2.55194	none	0.190652
CIP	Brazil	South America	-1.37311	0.254016	-1.84891	-0.847422	6.45896e-08	4.11759e-07	0.0227598	0.00517098	0.0145806	0.0355271	0.253318	0.0643468	0.153974	0.416759	none	-0.596333
CIP	Canada	North America	0.0756704	0.254016	-0.40013	0.601357	0.765782	0.781097	0.096909	0.0220176	0.062083	0.151271	1.07861	0.273983	0.655609	1.77452	none	0.0328633
CIP	China	Asia	-1.28936	0.254016	-1.76516	-0.763675	3.85639e-07	2.18529e-06	0.0247479	0.00562269	0.0158543	0.0386305	0.275447	0.0699678	0.167425	0.453165	none	-0.559962
CIP	Ciprofloxacin (10 µg/L)	Other	1.6141	0.156127	1.30657	1.91978	4.72657e-25	0	0.45133	0.0483385	0.365871	0.556749	5.02334	0.78428	3.69911	6.82164	none	0.700993
CIP	Colombia	South America	-0.982955	0.254016	-1.45876	-0.457269	0.000108985	0.000326956	0.0336209	0.00763861	0.0215386	0.0524808	0.374204	0.0950536	0.227452	0.61564	none	-0.426892
CIP	Costa Rica	North America	-0.237341	0.254016	-0.713141	0.288345	0.350121	0.446404	0.0708639	0.0161002	0.0453977	0.110616	0.788722	0.200348	0.479409	1.29761	none	-0.103076
CIP	Cote d'Ivoire	Africa	-1.10294	0.254016	-1.57874	-0.577255	1.41177e-05	4.85133e-05	0.0298195	0.00677493	0.0191033	0.046547	0.331894	0.0843061	0.201735	0.546031	none	-0.479001
CIP	Croatia	Europe	-0.36978	0.254016	-0.845581	0.155906	0.145465	0.200505	0.0620737	0.014103	0.0397663	0.0968945	0.690886	0.175496	0.419941	1.13664	none	-0.160594
CIP	Czechia	Europe	-0.439017	0.254016	-0.914817	0.0866689	0.0839329	0.138112	0.0579213	0.0131596	0.0371062	0.0904128	0.64467	0.163756	0.391849	1.06061	none	-0.190663
CIP	Denmark	Europe	0.544033	0.254016	0.0682333	1.06972	0.032215	0.0586773	0.1548	0.0351704	0.0991699	0.241637	1.72294	0.437654	1.04725	2.83458	none	0.236271
CIP	Finland	Europe	-0.104579	0.254016	-0.580379	0.421107	0.680557	0.738477	0.080925	0.018386	0.0518431	0.126321	0.900704	0.228793	0.547474	1.48184	none	-0.045418
CIP	France	Europe	-0.641618	0.254016	-1.11742	-0.115932	0.0115402	0.0226366	0.0472988	0.0107462	0.0303011	0.0738315	0.52644	0.133724	0.319986	0.866099	none	-0.278651
CIP	Saline 72h baseline control	Other	-2.40965	0.113599	-2.62434	-2.17841	7.41803e-100		0.0898465	0.0102065	0.0719126	0.112253						0
CIP	Germany	Europe	-0.384829	0.254016	-0.860629	0.140857	0.129777	0.190197	0.0611465	0.0138924	0.0391724	0.0954473	0.680567	0.172875	0.413669	1.11967	none	-0.167129
CIP	Ghana	Africa	-1.07207	0.254016	-1.54787	-0.546388	2.43754e-05	7.76966e-05	0.0307542	0.00698731	0.0197021	0.0480061	0.342298	0.086949	0.208059	0.563148	none	-0.465596
CIP	Hungary	Europe	-0.127964	0.254016	-0.603764	0.397722	0.614427	0.683915	0.0790545	0.0179611	0.0506448	0.123401	0.879885	0.223504	0.53482	1.44759	none	-0.0555741
CIP	Hospital WW Sweden	Other	2.18559	0.254016	1.70979	2.71128	7.68751e-18	0	0.799266	0.181592	0.512035	1.24762	8.89591	2.2597	5.40719	14.6355	none	0.94919
CIP	Iceland	Europe	-1.63158	0.254016	-2.10738	-1.10589	1.33483e-10	1.13461e-09	0.0175758	0.00399319	0.0112596	0.0274351	0.19562	0.0496906	0.118904	0.321834	none	-0.708586
CIP	India	Asia	-1.13855	0.254016	-1.61435	-0.612859	7.3882e-06	2.89845e-05	0.0287764	0.00653796	0.0184351	0.0449189	0.320285	0.0813573	0.194678	0.526932	none	-0.494464
CIP	Ireland	Europe	-0.675684	0.254016	-1.15148	-0.149998	0.00781385	0.0159403	0.0457146	0.0103863	0.0292862	0.0713587	0.508808	0.129245	0.309269	0.837091	none	-0.293446
CIP	Italy	Europe	-0.683296	0.254016	-1.1591	-0.157609	0.00714573	0.0151847	0.045368	0.0103075	0.0290642	0.0708176	0.50495	0.128265	0.306923	0.830743	none	-0.296751
CIP	Latvia	Europe	-0.831919	0.254016	-1.30772	-0.306233	0.00105635	0.00252524	0.0391024	0.008884	0.0250502	0.0610372	0.435213	0.110551	0.264535	0.716012	none	-0.361298
CIP	Lebanon	Middle East	0.9286	0.254016	0.4528	1.45429	0.0002565	0.000726749	0.227398	0.0516645	0.145678	0.354959	2.53096	0.642904	1.53839	4.16394	none	0.403286
CIP	Luxembourg	Europe	0.258307	0.254016	-0.217493	0.783993	0.309204	0.404344	0.116327	0.0264294	0.074523	0.181582	1.29474	0.328883	0.786978	2.1301	none	0.112181
CIP	Madagascar	Africa	-2.15792	0.254016	-2.63372	-1.63224	1.97527e-17	0	0.0103831	0.00235902	0.00665174	0.0162076	0.115565	0.0293553	0.0702437	0.190127	none	-0.937174
CIP	Malawi	Africa	-0.150685	0.254016	-0.626485	0.375001	0.553039	0.641023	0.0772786	0.0175576	0.0495071	0.120629	0.860119	0.218483	0.522805	1.41507	none	-0.0654417
CIP	Nigeria	Africa	1.94872	0.254016	1.47292	2.47441	1.69765e-14	1.72129e-13	0.630698	0.143293	0.404045	0.984493	7.01973	1.78312	4.2668	11.5488	none	0.84632
CIP	Norway	Europe	-1.19439	0.254016	-1.67019	-0.668704	2.57578e-06	1.19423e-05	0.0272135	0.00618285	0.0174338	0.0424791	0.302888	0.0769384	0.184104	0.498312	none	-0.518717
CIP	Poland	Europe	0.0906465	0.254016	-0.385154	0.616333	0.721201	0.750638	0.0983712	0.0223498	0.0630197	0.153554	1.09488	0.278117	0.665501	1.8013	none	0.0393673
CIP	Republic of Moldova	Europe	-0.88866	0.254016	-1.36446	-0.362974	0.000467975	0.00125614	0.0369454	0.00839394	0.0236684	0.0576703	0.411206	0.104453	0.249943	0.676516	none	-0.38594
CIP	Saudi Arabia	Middle East	-2.34669	0.254016	-2.82249	-1.821	2.50287e-20	0	0.00859699	0.00195322	0.0055075	0.0134196	0.0956854	0.0243056	0.0581604	0.157422	none	-1.01915
CIP	Serbia	Europe	0.0935461	0.254016	-0.382254	0.619232	0.712673	0.750638	0.0986569	0.0224147	0.0632027	0.153999	1.09806	0.278925	0.667434	1.80653	none	0.0406266
CIP	Slovakia	Europe	-0.196304	0.254016	-0.672104	0.329382	0.439639	0.533848	0.0738325	0.0167746	0.0472994	0.115249	0.821763	0.20874	0.499491	1.35196	none	-0.0852536
CIP	Slovenia	Europe	0.000190023	0.254016	-0.47561	0.525876	0.999403	0.999403	0.0898635	0.0204168	0.0575694	0.140273	1.00019	0.254064	0.607945	1.64551	none	8.25261e-05
CIP	South Africa	Africa	0.289248	0.254016	-0.186552	0.814935	0.254827	0.342004	0.119983	0.02726	0.0768649	0.187289	1.33542	0.339218	0.811709	2.19704	none	0.125619
CIP	South Korea	Asia	-1.44014	0.254016	-1.91594	-0.914449	1.43233e-08	1.04356e-07	0.0212842	0.00483574	0.0136354	0.0332238	0.236896	0.0601752	0.143992	0.38974	none	-0.625443
CIP	Spain	Europe	0.421082	0.254016	-0.0547184	0.946768	0.0973779	0.155196	0.136891	0.0311014	0.0876966	0.213681	1.52361	0.38702	0.926094	2.50664	none	0.182873
CIP	Sweden	Europe	-1.10235	0.254016	-1.57815	-0.576662	1.42686e-05	4.85133e-05	0.0298371	0.00677895	0.0191146	0.0465746	0.33209	0.0843561	0.201854	0.546355	none	-0.478744
CIP	Switzerland	Europe	-0.556879	0.254016	-1.03268	-0.0311927	0.0283577	0.0535645	0.0514815	0.0116965	0.0329807	0.0803606	0.572995	0.14555	0.348283	0.94269	none	-0.241849
CIP	Taiwan	Asia	-1.16305	0.254016	-1.63885	-0.637367	4.67944e-06	1.98876e-05	0.0280798	0.00637968	0.0179888	0.0438314	0.312531	0.0793876	0.189965	0.514175	none	-0.505108
CIP	Turkey	Asia	-0.385646	0.254016	-0.861446	0.14004	0.128964	0.190197	0.0610966	0.013881	0.0391404	0.0953693	0.680011	0.172733	0.413331	1.11875	none	-0.167484
CIP	United Arab Emirates	Middle East	0.8684	0.254016	0.3926	1.39409	0.000629234	0.00160455	0.214113	0.0486461	0.137167	0.334221	2.3831	0.605343	1.44852	3.92067	none	0.377141
CIP	United Kingdom	Europe	0.494338	0.254016	0.018538	1.02002	0.0516434	0.0908212	0.147295	0.0334653	0.0943621	0.229922	1.63941	0.416436	0.996483	2.69716	none	0.214688
CIP	USA Virginia	North America	-0.380395	0.254016	-0.856195	0.145291	0.134257	0.190197	0.0614183	0.0139541	0.0393465	0.0958714	0.683591	0.173643	0.415507	1.12464	none	-0.165203
CIP	USA Washington	North America	0.127084	0.254016	-0.348716	0.65277	0.616864	0.683915	0.102022	0.0231792	0.0653584	0.159252	1.13551	0.288438	0.690198	1.86814	none	0.0551918
CIP	USA Wisconsin	North America	0.829711	0.254016	0.353911	1.3554	0.00108932	0.00252524	0.205987	0.0467999	0.131962	0.321537	2.29266	0.58237	1.39354	3.77188	none	0.360339
CTX	Algeria	Africa	0.95775	0.214953	0.55253	1.39864	8.365e-06	3.87832e-05	0.268006	0.0515269	0.183862	0.390658	2.60583	0.560131	1.70993	3.97113	none	0.415946
CTX	Australia	Oceania	-0.24615	0.214953	-0.651371	0.194739	0.252154	0.367424	0.0804077	0.0154592	0.0551627	0.117206	0.781805	0.168051	0.513015	1.19143	none	-0.106902
CTX	Austria	Europe	0.0258488	0.214953	-0.379372	0.466738	0.904283	0.922368	0.105542	0.0202915	0.0724058	0.153843	1.02619	0.220582	0.673376	1.56385	none	0.011226
CTX	Bangladesh	Asia	-0.434848	0.214953	-0.840069	0.00604081	0.0430741	0.0813622	0.0665805	0.0128008	0.0456767	0.0970508	0.647363	0.139153	0.424795	0.986544	none	-0.188852
CTX	Benin	Africa	1.68505	0.214953	1.27983	2.12594	4.53583e-15	7.54952e-14	0.554636	0.106634	0.380501	0.808462	5.39273	1.15918	3.53867	8.2182	none	0.731808
CTX	Bosnia and Herzegovina	Europe	0.162548	0.214953	-0.242672	0.603437	0.449528	0.545855	0.121002	0.0232639	0.083012	0.176378	1.1765	0.252893	0.772014	1.79293	none	0.0705937
CTX	Brazil	South America	-0.235544	0.214953	-0.640764	0.205345	0.27317	0.386991	0.0812651	0.015624	0.0557509	0.118456	0.790141	0.169843	0.518485	1.20413	none	-0.102295
CTX	Canada	North America	-0.00574005	0.214953	-0.41096	0.435149	0.978696	0.978696	0.10226	0.0196605	0.0701543	0.149059	0.994276	0.213723	0.652437	1.51522	none	-0.00249287
CTX	China	Asia	-0.335542	0.214953	-0.740762	0.105347	0.118524	0.188897	0.0735318	0.0141372	0.0504456	0.107183	0.714951	0.153681	0.469146	1.08954	none	-0.145724
CTX	Ciprofloxacin (10 µg/L)	Other	1.46275	0.132118	1.20278	1.7214	1.7243e-28	0	0.444082	0.0402481	0.371806	0.530407	4.31781	0.570461	3.33276	5.594	none	0.635264
CTX	Colombia	South America	-0.604175	0.214953	-1.0094	-0.163286	0.00494296	0.0132679	0.0562095	0.0108068	0.0385618	0.0819335	0.546525	0.117477	0.358626	0.832873	none	-0.26239
CTX	Costa Rica	North America	-0.266416	0.214953	-0.671637	0.174473	0.215192	0.322788	0.0787946	0.015149	0.054056	0.114855	0.76612	0.16468	0.502723	1.16752	none	-0.115703
CTX	Cote d'Ivoire	Africa	-0.758188	0.214953	-1.16341	-0.317299	0.000419937	0.00152977	0.0481862	0.00926427	0.0330575	0.0702383	0.468514	0.100709	0.307436	0.713989	none	-0.329277
CTX	Croatia	Europe	-0.0468425	0.214953	-0.452063	0.394047	0.827492	0.897917	0.0981422	0.0188688	0.0673293	0.143057	0.954238	0.205116	0.626164	1.4542	none	-0.0203435
CTX	Czechia	Europe	-0.284834	0.214953	-0.690054	0.156055	0.185139	0.286124	0.0773566	0.0148726	0.0530696	0.112759	0.752139	0.161675	0.493548	1.14622	none	-0.123702
CTX	Denmark	Europe	1.05545	0.214953	0.650231	1.49634	9.10088e-07	5.80181e-06	0.295513	0.0568152	0.202733	0.430753	2.87327	0.617619	1.88542	4.3787	none	0.458377
CTX	Finland	Europe	-0.459877	0.214953	-0.865097	-0.0189874	0.0324011	0.0660983	0.0649348	0.0124844	0.0445477	0.0946519	0.631362	0.135713	0.414295	0.962158	none	-0.199722
CTX	France	Europe	0.0620282	0.214953	-0.343192	0.502917	0.772913	0.856926	0.10943	0.0210391	0.0750734	0.159511	1.06399	0.228709	0.698184	1.62146	none	0.0269385
CTX	Saline 72h baseline control	Other	-2.2745	0.09613	-2.45717	-2.07997	9.17619e-124		0.102849	0.00988685	0.085187	0.124172						0
CTX	Germany	Europe	0.036892	0.214953	-0.368328	0.477781	0.86373	0.906997	0.106714	0.0205168	0.0732098	0.155551	1.03758	0.223031	0.680853	1.58121	none	0.016022
CTX	Ghana	Africa	-0.366765	0.214953	-0.771986	0.0741237	0.0879602	0.149532	0.0712714	0.0137026	0.0488949	0.103888	0.692972	0.148957	0.454723	1.05605	none	-0.159284
CTX	Hungary	Europe	0.186943	0.214953	-0.218277	0.627832	0.384468	0.502766	0.12399	0.0238384	0.0850621	0.180734	1.20556	0.259139	0.791079	1.8372	none	0.0811885
CTX	Hospital WW Sweden	Other	1.90048	0.214953	1.49526	2.34137	9.4553e-19	0	0.687967	0.132268	0.471971	1.00281	6.6891	1.43784	4.38934	10.1938	none	0.825368
CTX	Iceland	Europe	-0.521581	0.214953	-0.926801	-0.080692	0.0152458	0.0323973	0.0610491	0.0117373	0.041882	0.088988	0.593581	0.127592	0.389504	0.904584	none	-0.22652
CTX	India	Asia	0.225233	0.214953	-0.179988	0.666122	0.29472	0.406236	0.12883	0.0247688	0.0883822	0.187788	1.25261	0.269253	0.821957	1.90891	none	0.0978173
CTX	Ireland	Europe	-0.563619	0.214953	-0.968839	-0.12273	0.00874018	0.0212261	0.058536	0.0112541	0.0401579	0.0853247	0.569146	0.12234	0.373469	0.867345	none	-0.244776
CTX	Italy	Europe	-0.171845	0.214953	-0.577065	0.269044	0.424028	0.540635	0.08661	0.0166516	0.0594177	0.126247	0.84211	0.181014	0.552586	1.28333	none	-0.0746313
CTX	Latvia	Europe	-0.785646	0.214953	-1.19087	-0.344757	0.000257217	0.00100908	0.0468811	0.00901335	0.0321622	0.068336	0.455825	0.097981	0.299109	0.694651	none	-0.341202
CTX	Lebanon	Middle East	0.624918	0.214953	0.219698	1.06581	0.00364645	0.0116231	0.192131	0.0369391	0.131809	0.280059	1.86809	0.401553	1.22583	2.84687	none	0.271399
CTX	Luxembourg	Europe	-0.604293	0.214953	-1.00951	-0.163404	0.00493454	0.0132679	0.0562029	0.0108056	0.0385573	0.0819238	0.546461	0.117463	0.358584	0.832775	none	-0.262441
CTX	Madagascar	Africa	-0.2012	0.214953	-0.60642	0.239689	0.349264	0.468749	0.0841045	0.0161699	0.0576989	0.122595	0.817749	0.175778	0.536601	1.2462	none	-0.08738
CTX	Malawi	Africa	0.0642417	0.214953	-0.340979	0.505131	0.765044	0.856926	0.109673	0.0210857	0.0752397	0.159864	1.06635	0.229215	0.699731	1.62506	none	0.0278998
CTX	Nigeria	Africa	1.47914	0.214953	1.07392	1.92003	5.93332e-12	7.5649e-11	0.451423	0.0867905	0.309693	0.658015	4.38919	0.94347	2.88015	6.68887	none	0.642384
CTX	Norway	Europe	-0.987382	0.214953	-1.3926	-0.546493	4.35927e-06	2.22323e-05	0.0383164	0.00736671	0.0262865	0.0558518	0.372551	0.080081	0.244465	0.567746	none	-0.428814
CTX	Poland	Europe	-0.0756111	0.214953	-0.480831	0.365278	0.725021	0.840366	0.095359	0.0183337	0.0654199	0.139	0.927177	0.1993	0.608407	1.41296	none	-0.0328375
CTX	Republic of Moldova	Europe	-0.384367	0.214953	-0.789587	0.0565221	0.073753	0.129703	0.0700279	0.0134636	0.0480418	0.102076	0.680882	0.146358	0.44679	1.03762	none	-0.166928
CTX	Saudi Arabia	Middle East	-1.09505	0.214953	-1.50027	-0.654161	3.49913e-07	2.54936e-06	0.0344053	0.00661476	0.0236033	0.0501507	0.334523	0.0719068	0.219512	0.509794	none	-0.475574
CTX	Serbia	Europe	0.0347889	0.214953	-0.370431	0.475678	0.871429	0.906997	0.10649	0.0204737	0.073056	0.155224	1.0354	0.222563	0.679423	1.57789	none	0.0151086
CTX	Slovakia	Europe	0.384732	0.214953	-0.0204888	0.825621	0.0734798	0.129703	0.151108	0.0290519	0.103665	0.220261	1.46922	0.315813	0.964092	2.23901	none	0.167087
CTX	Slovenia	Europe	-0.599599	0.214953	-1.00482	-0.15871	0.00527989	0.0134637	0.0564672	0.0108564	0.0387387	0.0823092	0.549031	0.118016	0.360271	0.836692	none	-0.260403
CTX	South Africa	Africa	0.450775	0.214953	0.0455547	0.891664	0.035986	0.070588	0.161424	0.0310354	0.110743	0.235299	1.56953	0.337375	1.02991	2.39187	none	0.195769
CTX	South Korea	Asia	-1.44139	0.214953	-1.84661	-1.0005	2.00572e-11	2.04582e-10	0.0243339	0.00467843	0.0166939	0.0354701	0.236598	0.0508576	0.155254	0.360562	none	-0.625988
CTX	Spain	Europe	0.348694	0.214953	-0.0565259	0.789583	0.104763	0.172352	0.145759	0.0280236	0.0999962	0.212465	1.41722	0.304635	0.929967	2.15976	none	0.151436
CTX	Sweden	Europe	-1.04916	0.214953	-1.45438	-0.608273	1.0561e-06	5.98456e-06	0.0360209	0.00692537	0.0247117	0.0525056	0.350231	0.0752833	0.229819	0.533732	none	-0.455645
CTX	Switzerland	Europe	-0.83486	0.214953	-1.24008	-0.393971	0.000102788	0.000436847	0.0446297	0.00858051	0.0306177	0.0650543	0.433935	0.0932758	0.284745	0.661292	none	-0.362575
CTX	Taiwan	Asia	-1.21612	0.214953	-1.62134	-0.775227	1.53518e-08	1.3049e-07	0.0304822	0.00586052	0.020912	0.0444323	0.296379	0.0637076	0.194482	0.451665	none	-0.528152
CTX	Turkey	Asia	-0.0853852	0.214953	-0.490606	0.355504	0.6912	0.819795	0.0944315	0.0181554	0.0647836	0.137648	0.918159	0.197361	0.602489	1.39922	none	-0.0370823
CTX	United Arab Emirates	Middle East	0.611741	0.214953	0.20652	1.05263	0.00442825	0.0132679	0.189616	0.0364556	0.130084	0.276393	1.84364	0.396296	1.20978	2.8096	none	0.265676
CTX	United Kingdom	Europe	-0.526406	0.214953	-0.931626	-0.0855168	0.014328	0.0317708	0.0607553	0.0116808	0.0416804	0.0885597	0.590724	0.126978	0.387629	0.90023	none	-0.228615
CTX	USA Virginia	North America	-0.554	0.214953	-0.95922	-0.113111	0.00995738	0.023083	0.0591017	0.0113629	0.040546	0.0861494	0.574647	0.123522	0.377079	0.875728	none	-0.240599
CTX	USA Washington	North America	-0.671342	0.214953	-1.07656	-0.230453	0.00178895	0.00608242	0.052558	0.0101048	0.0360568	0.076611	0.511022	0.109846	0.335329	0.778768	none	-0.29156
CTX	USA Wisconsin	North America	-0.164033	0.214953	-0.569253	0.276856	0.445398	0.545855	0.0872893	0.0167822	0.0598837	0.127237	0.848714	0.182434	0.55692	1.29339	none	-0.0712385
SXT	Algeria	Africa	0.876733	0.255981	0.397403	1.40673	0.000614825	0.00174201	0.394474	0.0903175	0.251843	0.617884	2.40304	0.615132	1.45502	3.96873	none	0.38076
SXT	Australia	Oceania	-0.20269	0.255981	-0.68202	0.327306	0.428469	0.532974	0.134039	0.0306891	0.0855742	0.209952	0.816532	0.209017	0.494403	1.34854	none	-0.088027
SXT	Austria	Europe	0.624441	0.255981	0.145111	1.15444	0.0147117	0.0326216	0.306513	0.0701783	0.195687	0.480106	1.8672	0.477969	1.13058	3.08378	none	0.271191
SXT	Bangladesh	Asia	0.082551	0.255981	-0.396779	0.612546	0.747083	0.762024	0.178283	0.040819	0.113821	0.279253	1.08605	0.27801	0.657597	1.79367	none	0.0358514
SXT	Benin	Africa	0.821294	0.255981	0.341964	1.35129	0.00133468	0.00340345	0.3732	0.0854467	0.238261	0.584561	2.27344	0.581958	1.37655	3.7547	none	0.356684
SXT	Bosnia and Herzegovina	Europe	0.523013	0.255981	0.0436826	1.05301	0.0410358	0.0747438	0.276949	0.0634093	0.176812	0.433798	1.6871	0.431867	1.02153	2.78633	none	0.227142
SXT	Brazil	South America	-1.94906	0.255981	-2.42839	-1.41907	2.65559e-14	2.71783e-13	0.0233771	0.00535234	0.0149246	0.0366166	0.142407	0.0364536	0.0862264	0.235193	none	-0.846468
SXT	Canada	North America	0.337658	0.255981	-0.141672	0.867654	0.187145	0.257956	0.230092	0.0526811	0.146897	0.360404	1.40166	0.358799	0.848694	2.31491	none	0.146643
SXT	China	Asia	-1.85604	0.255981	-2.33537	-1.32604	4.14724e-13	3.52562e-12	0.0256562	0.00587416	0.0163796	0.0401865	0.156291	0.0400076	0.0946329	0.258122	none	-0.806066
SXT	Ciprofloxacin (10 µg/L)	Other	1.25088	0.157335	0.94096	1.55893	1.85889e-15	2.26485e-14	0.573468	0.0618951	0.464128	0.708566	3.49342	0.549639	2.56642	4.75527	none	0.543251
SXT	Colombia	South America	-0.1635	0.255981	-0.64283	0.366496	0.523007	0.606212	0.139396	0.0319157	0.0889944	0.218343	0.849167	0.217371	0.514163	1.40244	none	-0.0710071
SXT	Costa Rica	North America	-0.60943	0.255981	-1.08876	-0.0794344	0.017277	0.0367137	0.0892455	0.0204333	0.0569768	0.139789	0.543661	0.139167	0.329182	0.897883	none	-0.264672
SXT	Cote d'Ivoire	Africa	-1.5863	0.255981	-2.06563	-1.0563	5.75779e-10	2.93647e-09	0.0335999	0.00769293	0.0214511	0.0526292	0.204682	0.0523948	0.123933	0.338043	none	-0.68892
SXT	Croatia	Europe	0.322135	0.255981	-0.157195	0.85213	0.208236	0.272309	0.226548	0.0518696	0.144634	0.354852	1.38007	0.353272	0.835622	2.27926	none	0.139901
SXT	Czechia	Europe	-0.151336	0.255981	-0.630667	0.378659	0.554386	0.628304	0.141102	0.0323063	0.0900835	0.221015	0.859558	0.220031	0.520456	1.4196	none	-0.0657246
SXT	Denmark	Europe	0.920001	0.255981	0.440671	1.45	0.00032562	0.00103791	0.411917	0.0943111	0.262979	0.645205	2.50929	0.642332	1.51936	4.14422	none	0.399551
SXT	Finland	Europe	-0.117416	0.255981	-0.596747	0.412579	0.646456	0.701474	0.14597	0.0334209	0.0931916	0.22864	0.889215	0.227622	0.538412	1.46858	none	-0.0509932
SXT	France	Europe	-0.397717	0.255981	-0.877047	0.132279	0.120257	0.172894	0.110289	0.0252514	0.0704115	0.172751	0.671852	0.171982	0.406801	1.1096	none	-0.172726
SXT	Saline 72h baseline control	Other	-1.80693	0.114478	-2.02322	-1.57384	4.00454e-56		0.164157	0.0187924	0.131164	0.205448						0
SXT	Germany	Europe	0.450991	0.255981	-0.0283395	0.980986	0.0781012	0.124474	0.257704	0.059003	0.164525	0.403654	1.56987	0.401857	0.950541	2.59271	none	0.195863
SXT	Ghana	Africa	-0.498184	0.255981	-0.977514	0.0318115	0.051634	0.0873898	0.0997469	0.0228377	0.0636812	0.156238	0.607633	0.155543	0.367917	1.00354	none	-0.216359
SXT	Hungary	Europe	0.429535	0.255981	-0.0497952	0.95953	0.0933484	0.140023	0.252234	0.0577505	0.161033	0.395085	1.53654	0.393326	0.930364	2.53768	none	0.186545
SXT	Hospital WW Sweden	Other	1.52578	0.255981	1.04645	2.05578	2.51427e-09	1.16571e-08	0.754914	0.172843	0.481958	1.18246	4.59874	1.17719	2.7845	7.59506	none	0.662639
SXT	Iceland	Europe	-2.30035	0.255981	-2.77968	-1.77036	2.55461e-19	0	0.0164524	0.00376688	0.0105036	0.0257701	0.100224	0.0256554	0.0606846	0.165524	none	-0.99903
SXT	India	Asia	-1.78025	0.255981	-2.25958	-1.25025	3.5357e-12	2.25396e-11	0.0276762	0.00633665	0.0176693	0.0433506	0.168596	0.0431575	0.102084	0.278445	none	-0.773152
SXT	Ireland	Europe	-0.55489	0.255981	-1.03422	-0.024895	0.0301816	0.0592024	0.094248	0.0215787	0.0601706	0.147625	0.574135	0.146968	0.347634	0.948213	none	-0.240986
SXT	Italy	Europe	0.109284	0.255981	-0.370046	0.63928	0.669435	0.711275	0.183113	0.041925	0.116905	0.286819	1.11548	0.285542	0.675414	1.84227	none	0.0474616
SXT	Latvia	Europe	-1.09813	0.255981	-1.57746	-0.568131	1.7878e-05	6.07851e-05	0.0547455	0.0125343	0.034951	0.0857504	0.333495	0.0853686	0.201929	0.550784	none	-0.47691
SXT	Lebanon	Middle East	0.849922	0.255981	0.370591	1.37992	0.000899372	0.0024141	0.384038	0.0879281	0.245181	0.601537	2.33946	0.598859	1.41653	3.86374	none	0.369116
SXT	Luxembourg	Europe	0.905357	0.255981	0.426027	1.43535	0.000404993	0.00121498	0.405929	0.09294	0.259156	0.635825	2.47281	0.632994	1.49727	4.08398	none	0.393191
SXT	Madagascar	Africa	-2.94951	0.255981	-3.42884	-2.41951	1.01807e-30	0	0.00859616	0.00196815	0.00548802	0.0134646	0.0523656	0.0134046	0.0317069	0.0864844	none	-1.28095
SXT	Malawi	Africa	-0.542132	0.255981	-1.02146	-0.0121367	0.0341871	0.0645757	0.0954582	0.0218558	0.0609431	0.149521	0.581507	0.148855	0.352098	0.960388	none	-0.235445
SXT	Nigeria	Africa	1.51422	0.255981	1.03489	2.04421	3.31197e-09	1.40759e-08	0.746232	0.170855	0.476415	1.16886	4.54585	1.16365	2.75248	7.50771	none	0.657616
SXT	Norway	Europe	-1.75775	0.255981	-2.23708	-1.22776	6.56963e-12	3.72279e-11	0.0283059	0.00648082	0.0180712	0.0443368	0.172432	0.0441394	0.104406	0.28478	none	-0.763382
SXT	Poland	Europe	0.511925	0.255981	0.0325948	1.04192	0.0455161	0.0800456	0.273895	0.0627101	0.174862	0.429015	1.6685	0.427105	1.01026	2.75561	none	0.222326
SXT	Republic of Moldova	Europe	-0.261613	0.255981	-0.740944	0.268382	0.30678	0.391145	0.126369	0.028933	0.0806775	0.197938	0.769809	0.197057	0.466113	1.27138	none	-0.113617
SXT	Saudi Arabia	Middle East	-2.74634	0.255981	-3.22567	-2.21634	7.46653e-27	0	0.0105327	0.00241152	0.00672434	0.0164978	0.0641623	0.0164244	0.0388498	0.105967	none	-1.19272
SXT	Serbia	Europe	0.0882813	0.255981	-0.391049	0.618277	0.730189	0.759993	0.179307	0.0410536	0.114475	0.280858	1.0923	0.279607	0.661376	1.80398	none	0.0383401
SXT	Slovakia	Europe	0.332797	0.255981	-0.146533	0.862792	0.193572	0.259795	0.228976	0.0524256	0.146185	0.358656	1.39486	0.357059	0.844579	2.30369	none	0.144532
SXT	Slovenia	Europe	0.126296	0.255981	-0.353035	0.656291	0.621746	0.689327	0.186255	0.0426443	0.11891	0.29174	1.13462	0.290441	0.687002	1.87388	none	0.0548495
SXT	South Africa	Africa	0.563821	0.255981	0.0844904	1.09382	0.027624	0.056353	0.288484	0.0660504	0.184176	0.451867	1.75737	0.449855	1.06408	2.90239	none	0.244864
SXT	South Korea	Asia	-1.43244	0.255981	-1.91178	-0.902449	2.19486e-08	8.61059e-08	0.0391882	0.0089724	0.0250188	0.0613823	0.238725	0.061109	0.144546	0.394266	none	-0.622103
SXT	Spain	Europe	0.395812	0.255981	-0.0835177	0.925808	0.122043	0.172894	0.243869	0.0558355	0.155693	0.381984	1.48559	0.380283	0.899513	2.45353	none	0.171899
SXT	Sweden	Europe	-1.40249	0.255981	-1.88182	-0.872496	4.28026e-08	1.55924e-07	0.0403798	0.00924522	0.0257796	0.0632488	0.245983	0.0629672	0.148941	0.406254	none	-0.609094
SXT	Switzerland	Europe	-0.434665	0.255981	-0.913996	0.09533	0.0895011	0.13832	0.106288	0.0243354	0.0678574	0.166484	0.647481	0.165743	0.392045	1.06935	none	-0.188773
SXT	Taiwan	Asia	-1.83645	0.255981	-2.31578	-1.30645	7.27568e-13	5.30138e-12	0.0261637	0.00599034	0.0167036	0.0409814	0.159382	0.0407989	0.0965047	0.263228	none	-0.79756
SXT	Turkey	Asia	-0.0438675	0.255981	-0.523198	0.486128	0.863933	0.863933	0.157111	0.0359716	0.100304	0.246091	0.957081	0.244995	0.579505	1.58067	none	-0.0190514
SXT	United Arab Emirates	Middle East	0.650694	0.255981	0.171364	1.18069	0.0110233	0.025554	0.314667	0.0720451	0.200892	0.492878	1.91687	0.490683	1.16065	3.16581	none	0.282593
SXT	United Kingdom	Europe	0.166871	0.255981	-0.312459	0.696867	0.514473	0.606212	0.193968	0.0444102	0.123834	0.303821	1.1816	0.302468	0.71545	1.95147	none	0.0724712
SXT	USA Virginia	North America	-0.495055	0.255981	-0.974385	0.0349403	0.0531193	0.0873898	0.10006	0.0229093	0.0638808	0.156728	0.609537	0.15603	0.36907	1.00668	none	-0.215
SXT	USA Washington	North America	-0.176538	0.255981	-0.655869	0.353457	0.490412	0.595501	0.137591	0.0315023	0.0878416	0.215515	0.838167	0.214555	0.507503	1.38427	none	-0.0766696
SXT	USA Wisconsin	North America	0.734289	0.255981	0.254959	1.26428	0.00412388	0.0100151	0.342102	0.0783266	0.218408	0.535851	2.084	0.533465	1.26185	3.44183	none	0.318898
TOB	Algeria	Africa	0.419711	0.325244	-0.18275	1.10431	0.196894	0.239086	0.0321334	0.00934784	0.0181692	0.05683	1.52152	0.494866	0.804322	2.87824	none	0.182278
TOB	Australia	Oceania	0.710378	0.325244	0.107917	1.39498	0.028952	0.052734	0.0429727	0.012501	0.0242981	0.0759999	2.03476	0.661793	1.07564	3.84912	none	0.308513
TOB	Austria	Europe	0.971774	0.325244	0.369314	1.65638	0.00280963	0.00651323	0.0558104	0.0162356	0.0315569	0.0987043	2.64263	0.859499	1.39697	4.99901	none	0.422036
TOB	Bangladesh	Asia	-0.558522	0.325244	-1.16098	0.12608	0.0859353	0.136959	0.0120814	0.00351455	0.00683118	0.0213667	0.572054	0.186057	0.302405	1.08214	none	-0.242563
TOB	Benin	Africa	0.548167	0.325244	-0.0542935	1.23277	0.0919108	0.142044	0.036538	0.0106292	0.0206597	0.0646198	1.73008	0.562698	0.914572	3.27276	none	0.238066
TOB	Bosnia and Herzegovina	Europe	1.07376	0.325244	0.471304	1.75837	0.000961993	0.00258219	0.0618029	0.0179789	0.0349453	0.109302	2.92637	0.951785	1.54697	5.53577	none	0.46633
TOB	Brazil	South America	-0.308374	0.325244	-0.910835	0.376228	0.343063	0.397641	0.0155151	0.00451345	0.00877271	0.0274394	0.734641	0.238937	0.388353	1.38971	none	-0.133925
TOB	Canada	North America	0.942709	0.325244	0.340248	1.62731	0.00374992	0.00831503	0.0542116	0.0157705	0.0306529	0.0958766	2.56692	0.834877	1.35695	4.85581	none	0.409413
TOB	China	Asia	-1.0596	0.325244	-1.66207	-0.375002	0.00112249	0.00286236	0.00731979	0.00212938	0.00413884	0.0129455	0.346593	0.112727	0.183219	0.655643	none	-0.46018
TOB	Ciprofloxacin (10 µg/L)	Other	1.78229	0.199907	1.3877	2.17385	4.85151e-19	0	0.125521	0.0172134	0.0959375	0.164228	5.94345	1.18814	4.01678	8.79426	none	0.774038
TOB	Colombia	South America	-0.476435	0.325244	-1.0789	0.208167	0.14296	0.187012	0.0131149	0.00381522	0.00741558	0.0231946	0.620993	0.201974	0.328276	1.17472	none	-0.206913
TOB	Costa Rica	North America	0.082286	0.325244	-0.520175	0.766888	0.80027	0.816275	0.0229306	0.00667067	0.0129657	0.0405542	1.08577	0.353139	0.573969	2.05392	none	0.0357364
TOB	Cote d'Ivoire	Africa	0.256803	0.325244	-0.345658	0.941405	0.429779	0.476494	0.0273028	0.00794257	0.0154378	0.0482867	1.29279	0.420472	0.683408	2.44555	none	0.111528
TOB	Croatia	Europe	0.257539	0.325244	-0.344922	0.942141	0.428459	0.476494	0.0273229	0.00794842	0.0154492	0.0483223	1.29374	0.420782	0.683911	2.44735	none	0.111848
TOB	Czechia	Europe	0.669165	0.325244	0.0667043	1.35377	0.0396454	0.0697211	0.0412376	0.0119963	0.023317	0.0729313	1.95261	0.635073	1.03221	3.69371	none	0.290615
TOB	Denmark	Europe	0.469988	0.325244	-0.132472	1.15459	0.148448	0.189272	0.0337903	0.00982984	0.0191061	0.0597603	1.59998	0.520382	0.845795	3.02665	none	0.204113
TOB	Finland	Europe	0.743838	0.325244	0.141378	1.42844	0.0221948	0.047164	0.0444349	0.0129264	0.0251249	0.0785859	2.104	0.684312	1.11224	3.98009	none	0.323045
TOB	France	Europe	0.522663	0.325244	-0.0797977	1.20727	0.108057	0.157455	0.0356179	0.0103615	0.0201395	0.0629926	1.68651	0.548528	0.891541	3.19035	none	0.22699
TOB	Saline 72h baseline control	Other	-3.85757	0.145453	-4.12972	-3.55826	5.55338e-155		0.0211193	0.00307187	0.0158807	0.028086						0
TOB	Germany	Europe	0.735227	0.325244	0.132766	1.41983	0.0237878	0.0473213	0.0440539	0.0128156	0.0249094	0.077912	2.08595	0.678444	1.1027	3.94596	none	0.319305
TOB	Ghana	Africa	-0.494626	0.325244	-1.09709	0.189976	0.128314	0.176865	0.0128785	0.00374645	0.00728191	0.0227765	0.609799	0.198333	0.322358	1.15355	none	-0.214813
TOB	Hungary	Europe	1.04147	0.325244	0.439009	1.72607	0.00136421	0.00331308	0.0598389	0.0174076	0.0338348	0.105829	2.83338	0.921539	1.49781	5.35985	none	0.452304
TOB	Hospital WW Sweden	Other	2.87755	0.325244	2.27509	3.56215	8.96231e-19	0	0.375302	0.109178	0.212208	0.663746	17.7706	5.77978	9.39408	33.6163	none	1.2497
TOB	Iceland	Europe	-1.30658	0.325244	-1.90904	-0.62198	5.8884e-05	0.000300308	0.00571791	0.00166338	0.00323308	0.0101125	0.270744	0.0880577	0.143123	0.512161	none	-0.567442
TOB	India	Asia	-1.13729	0.325244	-1.73975	-0.452685	0.000471016	0.00141305	0.0067727	0.00197023	0.00382949	0.0119779	0.320688	0.104302	0.169525	0.606639	none	-0.493918
TOB	Ireland	Europe	-0.0503434	0.325244	-0.652804	0.634259	0.87699	0.87699	0.0200824	0.00584211	0.0113552	0.035517	0.950903	0.309275	0.502676	1.79881	none	-0.0218639
TOB	Italy	Europe	-0.108554	0.325244	-0.711014	0.576049	0.73856	0.768705	0.0189468	0.00551174	0.0107131	0.0335085	0.897131	0.291786	0.47425	1.69709	none	-0.0471443
TOB	Latvia	Europe	-0.476377	0.325244	-1.07884	0.208225	0.143009	0.187012	0.0131157	0.00381545	0.00741602	0.0231959	0.621029	0.201986	0.328295	1.17479	none	-0.206888
TOB	Lebanon	Middle East	1.16127	0.325244	0.558814	1.84588	0.000356339	0.00113583	0.067455	0.0196231	0.0381411	0.119298	3.194	1.03883	1.68844	6.04203	none	0.504335
TOB	Luxembourg	Europe	1.42013	0.325244	0.817665	2.10473	1.26345e-05	7.15955e-05	0.087384	0.0254206	0.0494096	0.154544	4.13764	1.34574	2.18728	7.8271	none	0.616753
TOB	Madagascar	Africa	-2.13706	0.325244	-2.73952	-1.45246	5.00999e-11	6.38774e-10	0.0024921	0.000724969	0.00140911	0.00440743	0.118001	0.0383791	0.0623789	0.223221	none	-0.928114
TOB	Malawi	Africa	1.27133	0.325244	0.668865	1.95593	9.27413e-05	0.00039415	0.0753024	0.021906	0.0425783	0.133177	3.56558	1.15968	1.88487	6.74493	none	0.55213
TOB	Nigeria	Africa	3.024	0.325244	2.42154	3.7086	1.43593e-20	0	0.434497	0.126398	0.245678	0.768434	20.5735	6.69139	10.8757	38.9184	none	1.31331
TOB	Norway	Europe	-0.133796	0.325244	-0.736257	0.550806	0.6808	0.72335	0.0184745	0.00537435	0.010446	0.0326733	0.874768	0.284513	0.462429	1.65478	none	-0.058107
TOB	Poland	Europe	1.28328	0.325244	0.680816	1.96788	7.96062e-05	0.000369083	0.0762077	0.0221694	0.0430902	0.134778	3.60844	1.17362	1.90753	6.82603	none	0.55732
TOB	Republic of Moldova	Europe	-0.358448	0.325244	-0.960909	0.326155	0.270423	0.320734	0.0147573	0.004293	0.00834424	0.0260992	0.69876	0.227267	0.369386	1.32183	none	-0.155672
TOB	Saudi Arabia	Middle East	-1.57476	0.325244	-2.17722	-0.890157	1.28681e-06	1.09379e-05	0.0043729	0.00127211	0.00247257	0.00773375	0.207057	0.0673441	0.109457	0.391687	none	-0.68391
TOB	Serbia	Europe	0.728739	0.325244	0.126279	1.41334	0.0250524	0.0473213	0.043769	0.0127327	0.0247483	0.0774082	2.07247	0.674057	1.09557	3.92045	none	0.316487
TOB	Slovakia	Europe	1.93857	0.325244	1.33611	2.62317	2.51687e-09	2.56721e-08	0.146754	0.0426917	0.0829791	0.259543	6.9488	2.26006	3.67335	13.1449	none	0.84191
TOB	Slovenia	Europe	1.23644	0.325244	0.633977	1.92104	0.000143782	0.000523776	0.0727206	0.0211549	0.0411184	0.128611	3.44333	1.11992	1.82025	6.51368	none	0.536978
TOB	South Africa	Africa	0.625077	0.325244	0.0226159	1.30968	0.0546221	0.0928575	0.039459	0.0114789	0.0223114	0.0697858	1.86839	0.607682	0.987687	3.5344	none	0.271467
TOB	South Korea	Asia	-0.728759	0.325244	-1.33122	-0.0441567	0.0250485	0.0473213	0.0101902	0.0029644	0.00576186	0.018022	0.482507	0.156933	0.255068	0.91275	none	-0.316496
TOB	Spain	Europe	1.16875	0.325244	0.566289	1.85335	0.000326321	0.00110949	0.0679611	0.0197704	0.0384273	0.120194	3.21797	1.04662	1.70111	6.08737	none	0.507581
TOB	Sweden	Europe	-0.534516	0.325244	-1.13698	0.150086	0.100294	0.15044	0.0123749	0.00359994	0.00699715	0.0218858	0.585953	0.190578	0.309752	1.10844	none	-0.232138
TOB	Switzerland	Europe	0.496771	0.325244	-0.105689	1.18137	0.126666	0.176865	0.0347076	0.0100967	0.0196247	0.0613825	1.64341	0.534508	0.868754	3.1088	none	0.215745
TOB	Taiwan	Asia	0.449342	0.325244	-0.153119	1.13394	0.167109	0.207867	0.0330998	0.00962897	0.0187157	0.0585391	1.56728	0.509748	0.828512	2.9648	none	0.195147
TOB	Turkey	Asia	0.198691	0.325244	-0.403769	0.883294	0.541266	0.587331	0.0257614	0.00749418	0.0145663	0.0455607	1.21981	0.396734	0.644826	2.30748	none	0.0862906
TOB	United Arab Emirates	Middle East	1.49417	0.325244	0.891711	2.17877	4.34822e-06	3.16799e-05	0.0941	0.0273743	0.053207	0.166422	4.45564	1.44917	2.35539	8.42866	none	0.64891
TOB	United Kingdom	Europe	1.4271	0.325244	0.824643	2.11171	1.14505e-05	7.15955e-05	0.0879959	0.0255986	0.0497556	0.155626	4.16661	1.35517	2.2026	7.88191	none	0.619783
TOB	USA Virginia	North America	0.613075	0.325244	0.0106146	1.29768	0.0594338	0.0977781	0.0389883	0.011342	0.0220452	0.0689533	1.8461	0.600433	0.975904	3.49223	none	0.266255
TOB	USA Washington	North America	1.08765	0.325244	0.485191	1.77225	0.000825469	0.00233883	0.0626672	0.0182303	0.035434	0.110831	2.9673	0.965095	1.5686	5.61318	none	0.472361
TOB	USA Wisconsin	North America	1.2365	0.325244	0.63404	1.9211	0.00014367	0.000523776	0.0727251	0.0211562	0.041121	0.128619	3.44354	1.11999	1.82036	6.51408	none	0.537005

## Sheet: Supplementary Data 3
Antibiotic	Name	Region	estimate	std.error	conf.low	conf.high	p.value	fdr_pval_eq	rate	SE_rate	lower_ci_rate	upper_ci_rate	rate_ratio	SE_rate_ratio	lower_ci_rate_ratio	upper_ci_rate_ratio	ci_adjustment	Log10(rate_ratio)			Note
AMC	Benin	Africa	1.78041	0.241631	1.30461	2.25621	1.72794e-13	5.18252e-13	0.255309	0.0435907	0.182698	0.356777	5.93229	1.43342	3.69442	9.52575	none	0.773223			This data sheet shows the statistics for the natural wastewater community (saline, 0-hour reference)
AMC	Ciprofloxacin (10 µg/L)	Other	1.86148	0.24163	1.38568	2.33728	1.32035e-14	5.89528e-14	0.276869	0.0472717	0.198126	0.386906	6.43326	1.55447	4.00641	10.3302	none	0.808431			"Antibiotic"	Abbreviation of tested antibiotics: AMC: amoxicillin/clavulanic_acid; CIP: ciprofloxacin; CTX: cefotaxime; SXT: sulfamethoxazole/trimethoprim; TOB: tobramycin
AMC	Saline 0h baseline control	Other	-3.14569	0.17098	-3.46317	-2.79085	1.36182e-75		0.0430371	0.00735847	0.0307825	0.0601701						0			"Name"	Name of wastewater/control/reference sample used in assay
AMC	Saline 72h control	Other	-0.68567	0.241631	-1.16147	-0.209868	0.00454432	0.00511236	0.02168	0.0037016	0.0155141	0.0302965	0.503753	0.121722	0.313719	0.808898	none	-0.297783			"estimate"	The estimate from the negative binomial model for a particular sample
AMC	Hospital WW Sweden	Other	2.375	0.24163	1.8992	2.8508	8.43896e-23	0	0.462693	0.0789987	0.331102	0.646583	10.751	2.59777	6.69536	17.2634	none	1.03145			"std.error"	Standard error of that estimate
AMC	Lebanon	Middle East	1.25148	0.24163	0.775681	1.72728	2.2269e-07	2.86316e-07	0.150437	0.0256852	0.107652	0.210226	3.49552	0.844624	2.17689	5.61291	none	0.543512			"conf.low","conf.high"	Lower and upper 95% CI for the "estimate" "
AMC	Madagascar	Africa	0.244923	0.241632	-0.230882	0.720729	0.310763	0.310763	0.0549809	0.00938739	0.039344	0.0768325	1.27752	0.30869	0.795594	2.05138	none	0.106369			"p.value"	p-value for the "estimate", two-sided Wald tests. p-value < 0.05 was considered significant "
AMC	Nigeria	Africa	1.49266	0.24163	1.01686	1.96846	6.51473e-10	1.17265e-09	0.191468	0.0326906	0.137014	0.267564	4.4489	1.07499	2.77062	7.14379	none	0.648253			"fdr_pval_eq"	Benjamini Hochberg adjusted p-value for the "estimate", two-sided Wald tests. Adjusted p-value < 0.05 was considered significant "
AMC	South Africa	Africa	1.52541	0.24163	1.04961	2.00121	2.73685e-10	6.15791e-10	0.197843	0.0337792	0.141576	0.276473	4.59704	1.11078	2.86287	7.38167	none	0.662478			"rate"	The estimated rate (%resistance / 100%) for a particular country- as calculated with emmeans. Represents exp(estimate+intercept). Data of %resistance were plotted in Fig. 3
AMC	United Arab Emirates	Middle East	1.26418	0.24163	0.788382	1.73998	1.67786e-07	2.5168e-07	0.15236	0.0260135	0.109028	0.212913	3.5402	0.85542	2.20471	5.68465	none	0.549028			"SE_rate"	Estimated standard error of the rate, via the emmeans package "
CIP	Benin	Africa	1.30986	0.24935	0.81871	1.80101	1.49566e-07	2.38296e-07	0.117686	0.0207314	0.0833259	0.166216	3.70565	0.924003	2.27309	6.04103	none	0.568864			"lower_ci_rate"	Lower 95% CI for the rate, adjusted for multiple comparisons per "ci_adjustment" via the emmeans package
CIP	Ciprofloxacin (10 µg/L)	Other	1.8739	0.249349	1.38276	2.36505	5.68307e-14	1.7053e-13	0.206866	0.0364408	0.146468	0.292169	6.51368	1.62418	3.99558	10.6187	none	0.813827			"upper_ci_rate"	Upper 95% CI for the rate, adjusted for multiple comparisons per "ci_adjustment" via the emmeans package
CIP	Saline 0h baseline control	Other	-3.44959	0.176476	-3.77675	-3.08268	4.36606e-85		0.0317586	0.00560463	0.0224722	0.0448826						0			"rate_ratio"	Estimate of rate ratio (%resistance in sample / %resistance in reference) "
CIP	Saline 72h control	Other	-2.27603	0.249353	-2.76719	-1.78488	6.99507e-20	0	0.00326133	0.000574525	0.00230911	0.00460622	0.102691	0.0256063	0.0629915	0.16741	none	-0.988468			"SE_rate_ratio"	Estimated standard error of the rate ratio, via the emmeans package
CIP	Hospital WW Sweden	Other	2.05568	0.249349	1.56453	2.54682	1.66317e-16	9.99201e-16	0.248102	0.0437049	0.175665	0.350409	7.81211	1.94794	4.79206	12.7355	none	0.892768			"lower_ci_rate_ratio"	Lower 95% CI for the rate ratio, adjusted for multiple comparisons per "ci_adjustment" via the emmeans package
CIP	Lebanon	Middle East	0.0450722	0.24935	-0.446076	0.536221	0.856557	0.856557	0.0332228	0.00585247	0.0235229	0.0469227	1.0461	0.260846	0.641693	1.70538	none	0.0195746			"upper_ci_rate_ratio"	Upper 95% CI for the rate ratio, adjusted for multiple comparisons per "ci_adjustment" via the emmeans package
CIP	Madagascar	Africa	-1.30714	0.24936	-1.7983	-0.81597	1.58864e-07	2.38296e-07	0.00859368	0.00151396	0.00608445	0.0121377	0.270594	0.0674751	0.165982	0.441136	none	-0.567683			"ci_adjustment"	Method used to adjust the confidence intervals for multiple comparisons. "none" means no adjustment
CIP	Nigeria	Africa	1.813	0.249349	1.32186	2.30415	3.56969e-13	8.03357e-13	0.194643	0.0342878	0.137814	0.274906	6.12883	1.52822	3.75951	9.99135	none	0.787378			"Log10(rate_ratio)"	Log10-transfer of the rate_ratio value, plotted in Supplementary Fig. 2
CIP	South Africa	Africa	0.912053	0.24935	0.420905	1.4032	0.000254463	0.000327167	0.0790609	0.0139272	0.0559778	0.111663	2.48943	0.620738	1.52705	4.05832	none	0.3961
CIP	United Arab Emirates	Middle East	0.230691	0.24935	-0.260458	0.72184	0.354877	0.399237	0.0399991	0.00704616	0.0283207	0.0564931	1.25947	0.314049	0.772575	2.05322	none	0.100188
CTX	Benin	Africa	0.990465	0.241235	0.515455	1.46547	4.0291e-05	5.18027e-05	0.0606641	0.010334	0.0434442	0.0847095	2.69249	0.649522	1.67808	4.32009	none	0.430153
CTX	Ciprofloxacin (10 µg/L)	Other	1.47935	0.241234	1.00435	1.95436	8.65363e-10	2.59609e-09	0.098913	0.0168494	0.0708362	0.138119	4.39011	1.05904	2.73613	7.04391	none	0.642475
CTX	Saline 0h baseline control	Other	-3.79287	0.17081	-4.11014	-3.4385	3.06017e-109		0.0225309	0.0038485	0.0161207	0.03149						0
CTX	Saline 72h control	Other	-1.83008	0.241238	-2.30509	-1.35507	3.29379e-14	2.95763e-13	0.00361397	0.000615644	0.0025881	0.00504647	0.160401	0.0386946	0.0999687	0.257364	none	-0.794794
CTX	Hospital WW Sweden	Other	1.39561	0.241234	0.920604	1.87062	7.23822e-09	1.6286e-08	0.090967	0.0154958	0.0651457	0.127023	4.03744	0.973966	2.51633	6.47805	none	0.606106
CTX	Lebanon	Middle East	0.426778	0.241234	-0.0482289	0.901786	0.0768697	0.0768697	0.0345244	0.00588111	0.0247245	0.0482087	1.53231	0.369646	0.955011	2.45859	none	0.185347
CTX	Madagascar	Africa	-1.08197	0.241246	-1.557	-0.606933	7.29428e-06	1.31297e-05	0.00763636	0.00130095	0.00546856	0.0106635	0.338928	0.081765	0.211232	0.543822	none	-0.469892
CTX	Nigeria	Africa	1.49687	0.241234	1.02186	1.97187	5.46767e-10	2.46045e-09	0.100661	0.0171471	0.0720878	0.140559	4.46768	1.07775	2.78447	7.16836	none	0.650082
CTX	South Africa	Africa	1.04504	0.241234	0.570036	1.52005	1.47715e-05	2.21572e-05	0.0640671	0.0109136	0.0458813	0.0894612	2.84352	0.685956	1.77222	4.56243	none	0.453857
CTX	United Arab Emirates	Middle East	0.589407	0.241234	0.114399	1.06441	0.0145538	0.016373	0.0406214	0.00691971	0.0290908	0.0567223	1.80292	0.434926	1.12367	2.89278	none	0.255976

## Sheet: Supplementary Data 4
Selection potential (%resistance) of the samples from the sample processing and storage effects assessment
No	Test	Test 1 (AMC)			Test 2 (AMC)			Test 3 (AMC)			Test 4 (AMC)			Test 5 (AMC)			Test 1 (CIP)			Test 2 (CIP)			Test 3 (CIP)			Test 4 (CIP)			Test 5 (CIP)			Test 1 (CTX)			Test 2 (CTX)			Test 3 (CTX)			Test 4 (CTX)			Test 5 (CTX)			Test 1 (SXT)
		AMC_Replicate_1	AMC_Replicate_2	AMC_Replicate_3	AMC_Replicate_1	AMC_Replicate_2	AMC_Replicate_3	AMC_Replicate_1	AMC_Replicate_2	AMC_Replicate_3	AMC_Replicate_1	AMC_Replicate_2	AMC_Replicate_3	AMC_Replicate_1	AMC_Replicate_2	AMC_Replicate_3	CIP_Replicate_1	CIP_Replicate_2	CIP_Replicate_3	CIP_Replicate_1	CIP_Replicate_2	CIP_Replicate_3	CIP_Replicate_1	CIP_Replicate_2	CIP_Replicate_3	CIP_Replicate_1	CIP_Replicate_2	CIP_Replicate_3	CIP_Replicate_1	CIP_Replicate_2	CIP_Replicate_3	CTX_Replicate_1	CTX_Replicate_2	CTX_Replicate_3	CTX_Replicate_1	CTX_Replicate_2	CTX_Replicate_3	CTX_Replicate_1	CTX_Replicate_2	CTX_Replicate_3	CTX_Replicate_1	CTX_Replicate_2	CTX_Replicate_3	CTX_Replicate_1	CTX_Replicate_2	CTX_Replicate_3	SXT_Replicate_1	SXT_Replicate_2	SXT_Replicate_3
1	Saline 0-hour control	23.8017	24.7934	24.0496	41.4894	44.0426	40.8511	23.7	27.9	26.7	28.1081	29.4595	16.7568	27.037	32.963	30	10.4132	10.1653	11.405	19.1489	16.5957	19.7872	15.6	16.8	13.2	10	14.5946	11.3514	12.5926	17.7778	18.5185	11.9008	14.1322	14.3802	16.9149	20.7447	20.7447	17.1	19.5	20.4	10.8108	19.1892	13.5135	17.037	20.3704	19.2593	18.0992	24.5455	26.281
2	Saline 24-hour control	21.5284	21.4847	21.9214	36.7742	41.8065	34.8387	22.4766	27.4714	24.6618	22.3085	28.6349	24.6393	28.6201	29.6422	26.0647	14.1048	15.1092	13.6681	15.9097	16.6452	16.0645	13.7357	14.36	14.0479	15.6493	10.9878	14.9834	11.7547	13.2879	13.2879	9.91266	10.6114	9.43231	12.3871	12.7742	12.3097	7.18002	8.11655	7.4922	8.32408	7.32519	7.65816	16.8654	15.3322	17.8876	18.0349	18.69	17.9913
3	Hospital WW Sweden	101.413	94.7528	97.78	79.8046	107.492	87.6221	83.6	92.8	93.2	81.9588	89.3814	81.9588	109.973	113.208	101.887	63.8749	57.8204	59.0313	57.0033	86.9707	72.6384	75.2	63.2	63.6	74.2268	67.732	68.9691	42.8571	27.4933	40.4313	94.1473	95.6609	96.8718	89.9023	107.492	84.0391	76.4	96.4	76.8	96.1856	85.3608	106.701	54.1779	52.5606	52.5606	58.7286	62.664	68.4157
4	Test 1	92.8922	102.42	93.6862													90.6238	90.6238	90.7372													99.017	98.7902	97.0888													90.7372	89.2628	91.4178
5	Test 2				90	82.7586	91.0345													69.3103	62.069	65.1724													85.8621	73.4483	80.6897
6	Test 3							82.3851	86.9803	84.0263													73.1947	69.5842	69.256													58.4245	52.5164	51.86
7	Test 4										47.8507	62.1041	53.6199													59.7285	57.6923	54.9774													41.7421	34.9548	39.3665
8	Test 5													38.9253	45.2163	49.1481													61.3368	48.7549	49.1481													33.8139	41.6776	38.9253
	Abbreviation of tested antibiotics: AMC: amoxicillin/clavulanic_acid; CIP: ciprofloxacin; CTX: cefotaxime; SXT: sulfamethoxazole/trimethoprim; TOB: tobramycin.
	Three replicates were applied for Test 1 – Test 5, and 15 replicates were used for the saline and Hospital WW Sweden as controls were performed in every test.
	Data of selection potential (%resistance) were plotted in Supplementary Fig. 4.
Antibiotic concentrations of the samples from the sample processing and storage effects assessment
No	Sample	Ampicillin	Benzylpenicillin	Cefadroxil	Cefotaxime	Clavulanic_acid	Mecillinam	Meropenem	Piperacillin	Pivmecillinam	Sulfamethoxazole	Trimetoprim	Clindamycin	Azithromycin	Clarithromycin	Erythromycin	Metronidazole	Linezolid	Ciprofloxacin	Norfloxacin	Doxycycline	Oxytetracycline	Tetracycline
1	X0	<LOQ	14172.4	170.261	44798.9	<LOQ	6.01385	137.391	5496.37	<LOQ	13597.8	18825.2	2775.04	678.845	7104.03	24042.5	9153.86	143.173	17602.1	<LOQ	709.453	<LOQ	2545.97
2	X1	<LOQ	13851.8	185.971	47540.5	<LOQ	6.50562	114.141	4630.83	<LOQ	12880.4	19714.4	2490.93	667.754	5983.13	18684.2	7849.34	107.278	17305.5	<LOQ	219.45	<LOQ	2369.73
3	X2	<LOQ	12198.1	164.95	38232.9	<LOQ	5.30366	139.39	3722.48	<LOQ	12461.5	18569.8	718.767	213.148	3187.03	13903.2	7052.59	105.386	13288	<LOQ	344.158	<LOQ	2407.3
4	X2.1	<LOQ	9725.9	130.42	32938.5	<LOQ	<LOQ	135.588	2937.56	<LOQ	11269.2	17483.9	1195.82	258.896	4081.51	11176.5	5872.39	107.433	13538.1	<LOQ	249.616	<LOQ	2767.15
5	X3	<LOQ	15570.1	171.124	44558.5	<LOQ	6.33122	106.914	4698.34	<LOQ	13820.1	19132.9	2664.76	582.452	1668.6	17342.6	8993.37	133.331	14925.3	<LOQ	225.317	<LOQ	2489.5
6	X4	<LOQ	7910.29	134.901	30170.9	<LOQ	<LOQ	96.6065	2745.11	<LOQ	11864.7	18308.3	1389.97	292.324	3307.72	10836.3	5416.99	79.4286	12377.1	<LOQ	445.066	<LOQ	2139.42
7	X5	<LOQ	9585.3	139.155	26869.8	<LOQ	<LOQ	92.8184	3076.96	<LOQ	12377.5	17135.7	1314.55	304.272	3440.61	10704	5121.54	82.8093	11544.6	<LOQ	513.143	<LOQ	1877.8
8	X5.1	<LOQ	8169.67	129.889	25340.3	<LOQ	<LOQ	101.265	2604.22	<LOQ	11732.6	18125.4	1562.78	304.184	3435.11	12089.4	5955.85	86.5863	10642.7	<LOQ	235.832	<LOQ	2385.73
9	LOQ	10	1	5	5	10	5	50	5	10	5	0.1	1	5	1	5	50	50	10	10	50	100	50
	Data of antibiotic concentrations were plotted in Supplementary Fig. 5.
	Antibiotic concentrations and LOQ values were shown in "ng/L".
No	Sample	Note
1	X0	X0 (Original WW) is the mock sample, which was a 24-hour composite hospital wastewater effluent sample constructed on October 26, 2023
2	X1	Process X0 on the same day of receiving, X1 is the supernatant from centrifugation (10,000 g, 10 min, 4 °C) of X0
3	X2	X2 (representing TEST 1) is the filtrate after sterilized filtration of X1
4	X2.1	Store X2 for 4 days, thaw, X2.1 (representing TEST 2) is obtained accordingly
5	X3	Store X0 for 12 days, thaw and centrifuge (10,000 g, 10 min, 4 °C), X3 is the supernatant after the centrifugation
6	X4	Process X3 on the same day of preparation, X4 (representing TEST 3) is the filtrate after sterilized filtration of X3
7	X5	Store X3 for 3 days, X5 (representing TEST 4) is the filtrate after sterilized filtration of X3
8	X5.1	Store X5 for 3 days, thaw and freeze again (the freezing step is for storage of this step's sample), X5.1 (representing TEST 5) is obtained accordingly
[truncated: 27 more columns]

## Sheet: Supplementary Data 5
Antibiotic_Conc	0.002	0.004	0.008	0.016	0.03	0.06	0.125	0.25	0.5	1	2	4	8	16	32	64	128	256	512	Distributions	Observations	(T)ECOFF	Used	Used?
Flumequine	0	0	0	0	0	0	1	37	1651	446	31	88	288	192	28	37	40	0	0	10	2839	2	N	N
Fosfomycin	0	0	0	0	0	0	73	349	588	791	253	77	68	45	38	18	25	24	2	11	2351	4	Y	Y
Gatifloxacin	1	35	206	1034	677	177	53	75	38	13	28	139	123	46	17	2	2	0	0	4	2666	0.125	N	N
Gentamicin	0	0	4	6	25	49	522	8516	32023	20499	3360	799	1362	3725	6360	512	138	166	70	82	78136	2	N	N
Imipenem	0	0	36	91	315	4895	14910	9106	2047	433	212	68	21	22	8	10	2	0	0	57	32176	0.5	N	N
Imipenem-relebactam	0	0	0	0	0	1424	10067	988	256	80	9	10	13	5	7	0	0	0	0	2	12859	ID	N	N
Kanamycin	0	0	0	0	0	0	3	127	333	368	720	1238	507	107	59	181	34	183	0	4	3860	16	N	N
Levofloxacin	0	0	4	81	1091	752	176	70	111	32	10	33	100	208	108	2	0	0	0	5	2778	0.125	N	N
Loracarbef	0	0	0	0	0	0	0	10	122	288	90	22	7	4	4	2	0	0	1	2	550	ID	N	N
Mecillinam	0	0	0	0	7	225	667	241	125	115	51	18	17	5	5	7	6	8	5	4	1502	0.5	Y	Y
Meropenem	0	0	670	3929	2296	273	78	45	16	15	11	11	13	14	16	9	0	0	0	45	7396	0.06	Y	Y
Meropenem-vaborbactam	0	0	1	46	7	4	1	5	4	8	4	4	9	8	6	7	0	0	0	2	114	ID	N	N
Minocycline	0	0	0	0	0	0	1	16	212	588	292	113	82	138	48	8	0	0	0	6	1498	4	N	N
Moxifloxacin	0	0	9	78	472	809	132	62	92	46	17	19	79	188	180	2	0	1	0	5	2186	0.25	N	N
Nalidixic acid	0	0	0	0	0	0	0	0	192	4751	23654	8395	441	124	151	1227	288	94	0	10	39317	8	N	N
Neomycin	0	0	0	0	0	0	0	1	4	1475	1421	741	94	17	91	61	21	20	0	15	3946	8	N	N
Netilmicin	0	0	0	0	0	0	9	1405	2583	1286	344	95	108	76	44	20	2	3	0	4	5975	2	N	N
Nitrofurantoin	0	0	0	0	0	0	0	0	0	1	15	155	1304	2068	338	97	17	5	0	10	4000	64	Y	Y
Norfloxacin	0	0	0	24	116	433	51	3	24	1	0	0	0	0	1	1	0	0	0	2	654	ID	N	N
Ofloxacin	0	0	0	8	275	1878	629	82	110	135	33	12	131	94	290	3	0	0	0	5	3680	0.25	N	N
Omadacycline	0	0	0	0	0	0	30	1069	8221	6520	3028	1044	15	17	2	201	0	0	0	6	20147	4	N	N
Piperacillin	0	0	0	0	0	6	16	38	312	4820	6883	1214	382	776	1335	1137	1184	2043	1288	14	21434	8	Y	Y
Piperacillin-tazobactam	0	0	8	6	8	45	99	212	2970	16358	20882	5478	1855	1224	799	533	757	236	89	65	51559	8	Y	Y
Sitafloxacin	2	10	57	26	25	23	12	15	6	26	22	12	2	2	0	0	0	0	0	5	240	0.03	N	N
Spectinomycin	0	0	0	0	0	0	0	0	0	0	0	7	132	2070	342	200	357	581	0	14	3689	64	N	N
Streptomycin	0	0	0	0	0	0	0	0	0	76	586	2269	3099	1028	446	1085	1124	166	38	26	9917	16	Y	Y
Sulbactam	0	0	0	0	0	0	0	0	3	1	0	0	8	51	395	109	35	11	16	1	629	-	N	N
Sulfamethoxazole	0	0	0	0	0	0	0	0	0	0	24	62	250	477	254	42	6	2	318	1	1435	ID	Y	Y
Temocillin	0	0	0	0	0	0	2	1	18	136	490	1261	1057	395	113	52	29	79	31	31	3664	16	N	N
Tetracycline	0	0	0	0	0	0	2	20	321	3377	8098	1670	190	656	1258	1078	1336	905	6	64	18917	8	Y	Y
Ticarcillin-clavulanic acid	0	0	0	0	0	0	0	0	1	8	46	37	12	22	22	41	66	134	0	1	389	ID	N	N
Tigecycline	0	0	190	170	725	17910	46730	30613	9797	2725	825	40	6	13	2	1	0	0	0	33	109747	0.5	N	N
Tobramycin	0	0	0	2	7	14	103	1107	9173	12724	4422	922	472	363	262	141	14	9	70	37	29805	4	Y	Y
Trimethoprim	0	0	0	0	0	85	292	1012	1956	866	146	53	21	214	471	0	2	6	205	14	5329	2	Y	Y
Trimethoprim-sulfamethoxazole	0	0	4	44	521	2374	1620	694	416	134	45	15	5	3	1343	602	19	0	0	11	7839	0.5	Y	Y
Amikacin	0	0	0	2	1	0	1	28	329	4723	15660	6316	1134	191	56	36	4	5	45	21	28531	8	Y	Y
Amoxicillin	0	0	0	0	0	0	0	0	9	94	735	1614	511	24	6	718	611	53	275	19	4650	8	Y	Y
Amoxicillin-clavulanic acid (fixed)	0	0	0	0	0	0	0	0	0	419	2121	3316	1786	997	501	313	230	389	65	3	10137	8	Y	Y
Ampicillin	0	0	0	0	0	0	6	21	152	5308	30179	28801	4002	749	16843	11012	1527	6687	196	53	105483	8	Y	Y
Ampicillin-sulbactam (fixed)	0	0	0	0	0	0	0	0	2	20	12	1	0	2	3	3	7	0	0	1	50	ID	N	N
Ampicillin-sulbactam (ratio)	0	0	0	0	0	0	6	11	71	393	2935	1949	744	1998	1605	1085	0	0	0	2	10797	ID	N	N
Azithromycin	0	0	0	0	0	0	0	3	36	269	2762	6548	907	31	28	0	0	0	0	3	10584	16	Y	Y
Aztreonam	0	0	0	4	486	846	581	121	32	14	18	29	25	18	18	58	0	0	0	3	2250	0.25	N	N
Aztreonam-avibactam	0	0	0	6153	12260	8951	1719	348	150	167	201	195	83	36	10	8	6	0	0	5	30287	0.125	N	N
Cefaclor	0	0	0	0	0	0	0	2	31	60	25	22	3	0	4	2	0	1	0	1	150	ID	N	N
Cefadroxil	0	0	0	0	0	0	0	0	0	0	0	8	60	54	18	1	3	2	0	2	146	ID	Y	Y
Cefalexin	0	0	0	0	0	0	0	0	1	0	7	89	124	25	17	1	3	0	0	3	267	32	N	N
Cefaloridine	0	0	0	0	0	0	0	0	1	5	17	30	28	1	14	0	0	0	0	1	96	ID	N	N
Cefalothin	0	0	0	0	0	0	0	0	4	47	227	1005	2578	1644	468	389	53	10	8	15	6433	32	N	N
Cefazolin	0	0	0	0	0	0	0	0	37	142	113	41	18	11	17	1	1	0	0	5	381	4	N	N
Cefepime	0	0	99	509	4181	4342	1263	406	203	139	141	223	264	233	255	251	292	159	497	35	13457	0.125	N	N
Cefepime-enmetazobactam-8	0	0	13	350	2631	1540	376	118	30	10	5	6	4	2	1	0	2	0	0	8	5088	0.125	N	N
Cefepime-tazobactam	3	0	24	784	4732	2462	627	203	91	75	54	30	17	11	6	24	88	2	2	3	9235	0.25	N	N
Cefepime-zidebactam	1	48	20	557	6226	2231	1534	242	30	10	7	1	0	0	0	0	0	0	0	3	10907	0.125	N	N
Cefixime	0	0	3	4	22	101	152	116	77	30	11	11	7	4	4	3	1	1	1	4	548	1	N	N
Cefoperazone	0	0	0	0	0	22	122	165	50	59	26	17	12	26	6	13	20	159	0	3	697	1	N	N
Cefoselis	0	0	1	23	144	113	50	11	4	2	3	3	4	7	6	10	13	38	69	5	501	0.125	N	N
Cefotaxime	0	5	37	303	1618	4952	2362	470	189	80	49	47	38	52	71	131	24	31	28	44	10487	0.25	Y	Y
Cefotaxime-clavulanate	0	0	15	13	125	165	90	16	6	5	6	2	1	1	10	0	0	1	0	8	456	0.25	N	N
Cefoxitin	0	0	0	0	0	0	2	29	182	4486	28143	40880	12412	2912	1998	1873	15	12	0	26	92944	16	N	N
Cefpirome	0	0	1	234	1503	2359	1023	268	88	47	46	20	9	14	16	9	86	5	0	7	5728	0.25	N	N
Cefpodoxime	0	0	0	0	0	0	66	571	722	161	51	21	15	12	19	13	114	0	0	3	1765	2	N	N
Cefquinome	0	0	0	0	0	275	28	2	2	1	0	0	0	0	0	0	0	0	0	2	308	ID	N	N
Cefradine	0	0	0	0	0	0	0	0	0	0	0	0	44	31	21	0	0	0	0	1	96	ID	N	N
Ceftaroline	0	0	0	0	102	256	153	67	37	21	10	5	9	3	59	0	0	0	0	2	722	ID	N	N
Ceftazidime	0	0	14	42	182	1627	5417	5277	1202	311	180	138	123	144	142	81	132	19	5	71	15036	1	Y	Y
Ceftazidime-avibactam	0	0	1	1	4	27	61	36	27	30	33	17	8	4	1	2	28	13	0	3	293	ID	N	N
Ceftazidime-clavulanate	0	0	23	30	120	484	856	652	160	39	32	26	35	15	8	16	2	1	0	39	2499	1	N	N
Ceftibuten	0	0	2	25	62	532	1361	1993	583	139	80	54	95	94	35	56	0	1	0	5	5112	1	N	N
Ceftiofur	0	0	0	0	0	0	1681	16241	15649	869	166	436	1190	626	0	0	0	0	0	12	36858	1	N	N
Ceftobiprole	0	0	3	326	3050	1634	298	86	28	22	4	10	17	369	23	136	29	0	0	8	6035	0.125	N	N
Ceftolozane	0	0	0	0	1	8	730	1018	807	54	40	121	148	139	215	463	0	0	0	5	3744	1	N	N
Ceftolozane-tazobactam	0	0	0	0	1	80	1995	1820	682	336	116	69	45	27	27	17	0	0	0	11	5215	1	N	N
Ceftriaxone	0	0	28	144	461	220	33	8	3	2	2	2	2	0	3	0	0	0	0	4	908	0.125	N	N
Cefuroxime	0	0	1	1	1	5	93	161	1475	4624	20855	46657	14450	3200	3773	263	260	98	73	29	95990	8	N	N
Chloramphenicol	0	0	0	0	0	0	0	0	0	2	2336	21965	19115	752	305	736	387	254	0	40	45852	16	Y	Y
Ciprofloxacin	14	189	3952	7238	1355	356	401	521	171	94	47	119	246	229	564	166	85	59	7	53	15667	0.06	Y	Y
Colistin	0	0	0	0	0	2	231	2058	2747	845	56	16	14	5	8	2	30	0	0	13	6014	2	B	B
Delafloxacin	0	29	120	1288	3862	1898	491	598	270	205	890	1603	749	138	0	0	0	157	27	9	12325	0.125	N	N
Doripenem	0	0	6	407	1850	95	13	4	0	0	0	1	0	0	0	0	0	0	0	4	2376	0.06	N	N
Doxycycline	0	0	0	0	0	0	14	38	393	1923	1650	432	1008	1732	555	142	6	1	0	17	7894	8	Y	Y
Enrofloxacin	0	0	0	0	832	1994	153	20	26	11	1	1	1	0	0	0	0	0	0	11	3039	0.125	N	N
Eravacycline	0	0	0	21	2	162	938	469	96	20	5	1	0	0	0	0	0	0	0	6	1714	0.5	N	N
Ertapenem	0	40	691	178	42	23	10	2	0	0	0	0	2	0	0	0	0	0	0	4	988	0.03	N	N
Florfenicol	0	0	0	0	0	0	1	1	2	16	559	7207	7176	633	51	67	212	162	105	106	16192	16	N	N
Database version: 2024-05-13
Source: https://mic.eucast.org/

## Sheet: Supplementary Data 6
No	Country	City	Region	Ampicillin	Benzylpenicillin	Cefadroxil	Cefotaxime	Clavulanic_acid	Mecillinam	Meropenem	Piperacillin	Pivmecillinam	Sulfamethoxazole	Trimetoprim	Clindamycin	Azithromycin	Clarithromycin	Erythromycin	Metronidazole	Linezolid	Ciprofloxacin	Norfloxacin	Doxycycline	Oxytetracycline	Tetracycline
1	Algeria	Batna	Africa	<LOQ	56.2414	76.7267	109.432	210.393	<LOQ	<LOQ	<LOQ	<LOQ	1057.06	<LOQ	20.1541	<LOQ	932.955	<LOQ	<LOQ	<LOQ	<LOQ	<LOQ	<LOQ	<LOQ	76.9595
2	Australia	Melbourne	Oceania	<LOQ	<LOQ	109.406	26.7216	<LOQ	<LOQ	76.0194	10.3387	<LOQ	904.877	689.762	30.0297	58.4393	404.172	<LOQ	<LOQ	<LOQ	<LOQ	<LOQ	<LOQ	328.578	<LOQ
3	Austria	Vienna	Europe	<LOQ	374.39	78.7867	<LOQ	126.825	<LOQ	<LOQ	<LOQ	<LOQ	17.901	183.684	88.9822	317.225	399.245	51.4331	283.549	169.799	212.239	90.3163	69.7616	145.539	88.3659
4	Bangladesh	Dhaka	Asia	<LOQ	44.4696	42.7561	138.944	<LOQ	<LOQ	<LOQ	6.66084	<LOQ	74.4798	5.66805	19.4323	25.2686	32.6783	157.304	<LOQ	64.1492	<LOQ	149.712	<LOQ	<LOQ	<LOQ
5	Benin	Cotonou	Africa	<LOQ	117.001	95.7732	21.3411	36.8152	<LOQ	<LOQ	20.5495	<LOQ	2738.77	166.236	6.02556	298.372	39.8126	1126.23	<LOQ	<LOQ	327.776	<LOQ	<LOQ	128.077	<LOQ
6	Bosnia and Herzegovina	Banja Luka	Europe	<LOQ	250.289	44.6739	<LOQ	150.912	<LOQ	<LOQ	<LOQ	<LOQ	100.101	103.324	11.7763	253.62	139.847	66.1437	79.311	<LOQ	308.389	76.8864	<LOQ	<LOQ	<LOQ
7	Brazil	Belo Horizonte	South America	<LOQ	<LOQ	5.93578	<LOQ	92.1839	<LOQ	<LOQ	<LOQ	<LOQ	30.321	25.164	11.0315	96.1491	48.6097	39.1311	62.4835	<LOQ	21.8432	<LOQ	<LOQ	<LOQ	<LOQ
8	Canada	Calgary	North America	<LOQ	30.9081	34.0324	8.50744	4333.48	<LOQ	138.533	7.69329	16.7201	137.498	145.93	46.8365	281.869	322.422	43.2617	<LOQ	<LOQ	328.182	<LOQ	60.2351	<LOQ	<LOQ
9	China	Nanjing	Asia	<LOQ	<LOQ	15.6431	8.22447	<LOQ	<LOQ	<LOQ	<LOQ	<LOQ	32.5938	5.00362	7.2671	35.9206	100.738	153.14	<LOQ	<LOQ	<LOQ	<LOQ	<LOQ	<LOQ	<LOQ
10	Colombia	Bogotá	South America	<LOQ	1.60247	34.361	<LOQ	143.822	5.76813	<LOQ	<LOQ	<LOQ	257.616	156.504	24.1385	588.043	544.173	878.003	82.1982	<LOQ	<LOQ	29.1454	<LOQ	<LOQ	<LOQ
11	Costa Rica	Liberia	North America	<LOQ	460.095	10.9998	<LOQ	148.765	<LOQ	<LOQ	62.8404	<LOQ	634.983	120.185	1599.35	31.5372	191.894	69.1921	156.711	<LOQ	<LOQ	<LOQ	<LOQ	<LOQ	<LOQ
12	Cote d'Ivoire	Abidjan	Africa	<LOQ	<LOQ	12.5054	10.0475	<LOQ	<LOQ	<LOQ	5.56164	<LOQ	13.979	46.9767	2.36847	17.3487	5.23033	48.5482	<LOQ	<LOQ	<LOQ	<LOQ	<LOQ	<LOQ	<LOQ
13	Croatia	Zagreb	Europe	<LOQ	58.0429	34.0693	<LOQ	172.735	<LOQ	<LOQ	<LOQ	<LOQ	119.037	87.6447	50.718	624.941	273.685	80.5147	95.2357	<LOQ	196.012	201.749	<LOQ	<LOQ	<LOQ
14	Czechia	Praha	Europe	<LOQ	91.101	153.885	<LOQ	297.246	759.851	54.9389	16.8932	12.6692	565.488	140.794	90.1931	54.003	417.868	<LOQ	87.6878	73.1712	<LOQ	<LOQ	<LOQ	<LOQ	<LOQ
15	Denmark	Valby	Europe	<LOQ	47.4801	121.058	<LOQ	87.0191	<LOQ	<LOQ	12.083	<LOQ	320.371	309.929	19.8687	362.711	211.682	<LOQ	51.4544	55.5809	<LOQ	<LOQ	<LOQ	<LOQ	<LOQ
16	Finland	Kuopio	Europe	<LOQ	<LOQ	209.663	68.2417	<LOQ	5.72016	117.469	63.8882	19.1663	121.339	541.404	40.234	163.458	41.0416	34.7836	109.187	<LOQ	99.922	<LOQ	138.396	157.037	61.0187
17	France	Nantes	Europe	<LOQ	94.4143	37.4534	<LOQ	495.127	<LOQ	<LOQ	<LOQ	<LOQ	498.646	247.008	45.5092	530.432	189.288	64.3273	104.612	<LOQ	140.211	<LOQ	<LOQ	108.063	<LOQ
18	Germany	Dresden	Europe	<LOQ	45.3675	112.424	113.042	<LOQ	<LOQ	80.5979	35.9231	<LOQ	199.184	101.025	90.5063	180.766	157.201	49.6812	<LOQ	<LOQ	94.756	<LOQ	110.642	<LOQ	<LOQ
19	Ghana	Tamale	Africa	<LOQ	<LOQ	224.493	<LOQ	218.179	<LOQ	<LOQ	37.8755	<LOQ	2527.47	307.012	19.0575	385.878	52.4295	<LOQ	<LOQ	<LOQ	<LOQ	<LOQ	<LOQ	<LOQ	<LOQ
20	Hungary	Budapest	Europe	<LOQ	93.4582	304.019	<LOQ	682.557	<LOQ	51.8621	19.9507	<LOQ	<LOQ	87.7251	57.5723	795.558	270.488	161.821	<LOQ	<LOQ	235.081	124.675	<LOQ	<LOQ	<LOQ
21	Iceland	Reykjavík	Europe	<LOQ	<LOQ	26.0241	26.4156	54.217	<LOQ	<LOQ	13.5844	<LOQ	25.9703	47.5214	25.8166	66.4753	45.9255	<LOQ	<LOQ	<LOQ	<LOQ	<LOQ	<LOQ	<LOQ	<LOQ
22	India	Kochi	Asia	<LOQ	<LOQ	<LOQ	7.35685	<LOQ	<LOQ	<LOQ	20.3669	<LOQ	5.64189	3.62867	29.759	55.4381	125.441	202.644	<LOQ	73.411	19.5836	72.2072	<LOQ	<LOQ	<LOQ
23	Ireland	Galway	Europe	<LOQ	33.0918	33.5095	<LOQ	5308.44	<LOQ	<LOQ	6.29472	<LOQ	57.6963	212.687	35.3485	502.364	642.575	302.561	69.7842	<LOQ	78.0741	40.5922	<LOQ	<LOQ	<LOQ
24	Italy	Rome	Europe	<LOQ	<LOQ	20.9462	25.4456	10398.3	<LOQ	<LOQ	<LOQ	<LOQ	81.1126	51.1954	3.42286	225.172	350.517	30.174	<LOQ	<LOQ	65.8917	<LOQ	<LOQ	<LOQ	<LOQ
25	Latvia	Riga	Europe	<LOQ	35.3596	21.161	12.386	<LOQ	998.469	<LOQ	83.2497	<LOQ	40.137	31.3661	19.5102	74.9148	180.091	<LOQ	54.1152	<LOQ	<LOQ	<LOQ	<LOQ	<LOQ	<LOQ
26	Lebanon	Chaqra	Middle East	<LOQ	46.7092	8.92247	12.8076	116.887	<LOQ	<LOQ	14.5228	<LOQ	13.9139	6.17233	2.35564	190.9	12.8609	40.6	<LOQ	<LOQ	<LOQ	<LOQ	<LOQ	<LOQ	<LOQ
27	Luxembourg	Schifflange	Europe	<LOQ	14.4263	28.1816	<LOQ	217.767	<LOQ	<LOQ	32.3742	<LOQ	15.7837	26.3387	22.7702	74.2918	429.977	81.5131	<LOQ	<LOQ	28.9964	49.9119	<LOQ	<LOQ	<LOQ
28	Madagascar	Antananarivo	Africa	<LOQ	2242.81	20455.8	275.975	182.757	<LOQ	<LOQ	171.565	<LOQ	151.595	21.3624	10.6398	71.4053	11.9623	56.8161	<LOQ	109.592	306.745	<LOQ	<LOQ	<LOQ	<LOQ
29	Malawi	Lilongwe	Africa	<LOQ	1787.38	77.5192	48.3676	<LOQ	<LOQ	<LOQ	1278.52	<LOQ	4958.25	4539.77	13.2682	212.388	157.087	2738.73	185.161	<LOQ	304.922	<LOQ	<LOQ	<LOQ	<LOQ
30	Nigeria	Lagos	Africa	<LOQ	135.168	78.7084	<LOQ	<LOQ	<LOQ	<LOQ	12.6964	<LOQ	10119.2	845.934	27.2917	584.99	385.626	<LOQ	4441.03	<LOQ	<LOQ	<LOQ	<LOQ	<LOQ	<LOQ
31	Norway	Oslo	Europe	<LOQ	77.4857	145.144	58.885	169.201	<LOQ	131.505	93.1896	<LOQ	299.212	172.79	43.4417	120.391	78.7803	164.8	<LOQ	<LOQ	<LOQ	137.898	<LOQ	302.483	56.7985
32	Poland	Puławy	Europe	<LOQ	947.582	65.8692	<LOQ	<LOQ	<LOQ	90.9033	57.8625	12.512	813.238	304.806	112.349	1238.76	359.881	<LOQ	110.094	125.492	<LOQ	<LOQ	<LOQ	<LOQ	<LOQ
33	Republic of Moldova	Chisinau	Europe	<LOQ	<LOQ	24.5699	<LOQ	279.757	<LOQ	<LOQ	7.75272	<LOQ	379.616	466.169	33.5342	816.087	2468.99	57.1859	555.487	77.5117	512.862	225.849	<LOQ	<LOQ	<LOQ
34	Saudi Arabia	Thuwal	Middle East	<LOQ	51.8322	126.72	18.2735	<LOQ	<LOQ	131.639	441.619	<LOQ	73.1729	20.0775	24.2298	160.252	238.15	<LOQ	133.182	<LOQ	<LOQ	<LOQ	<LOQ	<LOQ	<LOQ
35	Serbia	Belgrade	Europe	<LOQ	<LOQ	11.5114	<LOQ	290.753	<LOQ	71.9012	<LOQ	<LOQ	63.6178	18.2831	37.191	92.2555	40.818	<LOQ	<LOQ	261.761	<LOQ	<LOQ	<LOQ	<LOQ	284.223
36	Slovakia	Bratislava	Europe	<LOQ	31.6041	59.7748	19.9468	<LOQ	<LOQ	<LOQ	12.6999	<LOQ	481.872	112.548	80.0962	313.744	686.464	<LOQ	<LOQ	<LOQ	165.571	<LOQ	<LOQ	<LOQ	<LOQ
37	Slovenia	Ljubljana	Europe	<LOQ	26.59	52.1797	<LOQ	4651.61	<LOQ	<LOQ	<LOQ	<LOQ	39.6694	52.3216	43.8421	118.491	121.816	41.7375	<LOQ	<LOQ	60.5378	26.3884	<LOQ	<LOQ	<LOQ
38	South Africa	Pretoria	Africa	<LOQ	<LOQ	246.116	15.8714	<LOQ	<LOQ	<LOQ	52.0217	11.3763	3252.91	1752.52	36.6313	684.737	290.573	<LOQ	645.347	74.4464	3165.04	<LOQ	<LOQ	<LOQ	<LOQ
39	South Korea	Daejeon	Asia	<LOQ	28.1644	44.3563	24.2368	<LOQ	<LOQ	<LOQ	15.9653	<LOQ	128.33	79.4452	33.3636	<LOQ	1046.36	<LOQ	79.3811	<LOQ	<LOQ	19050.4	<LOQ	<LOQ	<LOQ
40	Spain	Madrid	Europe	<LOQ	84.4222	<LOQ	<LOQ	2897.74	<LOQ	596.952	821.789	485.053	8118.23	1454.01	302.533	5289.49	434.848	<LOQ	<LOQ	499.962	639.634	323.902	2314.87	<LOQ	<LOQ
41	Sweden	Gothenburg	Europe	<LOQ	35.389	126.548	6.43771	87.5756	230.414	91.4838	36.2749	<LOQ	153.64	36.9448	53.5897	62.4652	65.9716	<LOQ	<LOQ	<LOQ	<LOQ	<LOQ	<LOQ	185.725	<LOQ
42	Switzerland	Bern	Europe	<LOQ	48.1643	106.917	<LOQ	878.434	<LOQ	55.7847	<LOQ	<LOQ	<LOQ	201.842	38.6646	171.784	264.438	90.8743	99.437	<LOQ	93.3114	173.735	<LOQ	<LOQ	<LOQ
43	Taiwan	Taipei city	Asia	<LOQ	207.865	14.468	<LOQ	126.572	<LOQ	<LOQ	10.5834	<LOQ	152.432	207.564	38.0008	143.818	502.159	233.966	<LOQ	<LOQ	74.5712	17.4663	<LOQ	<LOQ	<LOQ
44	Turkey	Hatay	Asia	<LOQ	74.6373	21.4195	12.3315	85.6437	<LOQ	<LOQ	10.9511	<LOQ	42.6597	110.679	34.5242	59.201	462.461	60.2606	162.016	<LOQ	736.752	<LOQ	<LOQ	<LOQ	<LOQ
45	United Arab Emirates	Dubai	Middle East	<LOQ	75.5834	88.4228	113.667	<LOQ	<LOQ	<LOQ	<LOQ	<LOQ	284.373	101.885	43.8853	1929.49	647.066	195.892	<LOQ	<LOQ	645.595	<LOQ	<LOQ	482.181	103.967
46	United Kingdom	Camborne	Europe	<LOQ	78.2341	34.2598	<LOQ	<LOQ	6.17806	105.133	<LOQ	<LOQ	249.654	287.82	30.4037	138.774	1785.73	360.026	<LOQ	<LOQ	356.437	<LOQ	<LOQ	<LOQ	<LOQ
47	USA Virginia	Christiansburg, Virginia	North America	<LOQ	31.8667	273.009	<LOQ	<LOQ	451.068	57.7779	38.9933	<LOQ	757.169	914.785	92.4658	82.3426	149.975	<LOQ	112.992	<LOQ	<LOQ	11035.4	<LOQ	<LOQ	<LOQ
48	USA Washington	Seattle, Washington	North America	<LOQ	66.0597	202.935	6.30565	<LOQ	<LOQ	<LOQ	27.6856	<LOQ	486.048	398.856	65.0752	82.6988	148.369	<LOQ	82.5955	50.6811	<LOQ	<LOQ	<LOQ	<LOQ	<LOQ
49	USA Wisconsin	South Milwaukee, Wisconsin	North America	<LOQ	79.9833	1041.14	160.265	995.256	<LOQ	487.953	4920.92	<LOQ	811.294	685.591	71.844	495.52	35.3115	<LOQ	350.665	<LOQ	<LOQ	<LOQ	128.127	<LOQ	<LOQ
50	LOQ		LOQ	10	1	5	5	10	5	50	5	10	5	0.1	1	5	1	5	50	50	10	10	50	100	50
51	1% lowest MIC		1%MIC	1000000	NA	8000000	16000	NA	60000	8000	500000	NA	2000000	60000	NA	1000000	NA	NA	NA	NA	4000	16000	500000	NA	500000
52	PNEC		PNEC	250	250	2000	125	64000	1000	64	500	NA	16000	500	1000	250	250	1000	125	8000	64	500	2000	500	1000
	Data of antibiotic concentrations were plotted in Fig. 4.
	Antibiotic concentrations, LOQ, 1% lowest MIC, PNEC were shown in "ng/L".
	"NA" represents that no data is available for this antiboitic.

## Sheet: Supplementary Data 7
No	Country	City	Region	1H-Benzotriazole	Salicylic acid	1,2-Benzisothiazol-3(2H)-one	Chlorhexidine	Carbendazim	2,4-Dinitrophenol	4-Nitrophenol	Terbutryn	Diuron	Dimethyldidecylammonium chloride	Hexadecyltrimethylammonium bromide	Benzyldimethyltetradecylammonium chloride	Benzyldimethyldodecylammonium chloride
1	Algeria	Batna	Africa	569	<LOQ	<LOQ	<LOQ	4	<LOQ	<LOQ	<LOQ	<LOQ	<LOQ	<LOQ	<LOQ	<LOQ
2	Australia	Melbourne	Oceania	2577	78586	352	57	36	<LOQ	<LOQ	6	233	<LOQ	<LOQ	36	<LOQ
3	Austria	Vienna	Europe	5263	<LOQ	<LOQ	<LOQ	11	<LOQ	<LOQ	10	15	37	<LOQ	<LOQ	<LOQ
4	Bangladesh	Dhaka	Asia	405	<LOQ	<LOQ	<LOQ	128	<LOQ	<LOQ	3	113	85	<LOQ	<LOQ	<LOQ
5	Benin	Cotonou	Africa	342	17638	<LOQ	<LOQ	21	<LOQ	42	<LOQ	3	<LOQ	<LOQ	<LOQ	<LOQ
6	Bosnia and Herzegovina	Banja Luka	Europe	4937	<LOQ	<LOQ	<LOQ	55	<LOQ	<LOQ	<LOQ	<LOQ	<LOQ	<LOQ	<LOQ	<LOQ
7	Brazil	Belo Horizonte	South America	1009	<LOQ	<LOQ	<LOQ	132	538	408	<LOQ	10	<LOQ	<LOQ	<LOQ	<LOQ
8	Canada	Calgary	North America	2152	<LOQ	<LOQ	<LOQ	106	<LOQ	<LOQ	<LOQ	18	<LOQ	85	26	<LOQ
9	China	Nanjing	Asia	906	<LOQ	<LOQ	<LOQ	143	<LOQ	661	<LOQ	12	<LOQ	<LOQ	<LOQ	<LOQ
10	Colombia	Bogotá	South America	1513	53576	<LOQ	<LOQ	30	<LOQ	<LOQ	<LOQ	26	<LOQ	<LOQ	<LOQ	<LOQ
11	Costa Rica	Liberia	North America	1229	31787	<LOQ	<LOQ	19	<LOQ	<LOQ	70	15	121	<LOQ	70	<LOQ
12	Cote d'Ivoire	Abidjan	Africa	50	<LOQ	<LOQ	<LOQ	32	<LOQ	254	<LOQ	21	<LOQ	<LOQ	<LOQ	<LOQ
13	Croatia	Zagreb	Europe	1256	<LOQ	<LOQ	<LOQ	6	<LOQ	173	12	5	<LOQ	<LOQ	<LOQ	<LOQ
14	Czechia	Praha	Europe	1634	33126	<LOQ	<LOQ	5	<LOQ	240	9	5	<LOQ	<LOQ	<LOQ	<LOQ
15	Denmark	Valby	Europe	1453	232423	322	<LOQ	5	<LOQ	92	66	2	<LOQ	<LOQ	<LOQ	<LOQ
16	Finland	Kuopio	Europe	12073	57023	<LOQ	59	19	<LOQ	<LOQ	4	29	<LOQ	28	<LOQ	<LOQ
17	France	Nantes	Europe	1424	29874	<LOQ	<LOQ	5	<LOQ	<LOQ	78	24	83	<LOQ	<LOQ	<LOQ
18	Germany	Dresden	Europe	7470	10288	<LOQ	<LOQ	14	<LOQ	<LOQ	23	2	<LOQ	<LOQ	<LOQ	<LOQ
19	Ghana	Tamale	Africa	805	11735	<LOQ	<LOQ	21	<LOQ	<LOQ	<LOQ	3	<LOQ	<LOQ	<LOQ	<LOQ
20	Hungary	Budapest	Europe	3101	<LOQ	<LOQ	<LOQ	776	<LOQ	<LOQ	16	7	44	48	<LOQ	35
21	Iceland	Reykjavík	Europe	428	<LOQ	<LOQ	<LOQ	4	<LOQ	55	<LOQ	<LOQ	<LOQ	<LOQ	<LOQ	<LOQ
22	India	Kochi	Asia	373	<LOQ	<LOQ	<LOQ	54	<LOQ	<LOQ	<LOQ	644	<LOQ	<LOQ	<LOQ	<LOQ
23	Ireland	Galway	Europe	768	12671	<LOQ	<LOQ	4	<LOQ	120	14	16	<LOQ	<LOQ	<LOQ	<LOQ
24	Italy	Rome	Europe	276	<LOQ	302	<LOQ	8	<LOQ	121	7	30	<LOQ	<LOQ	<LOQ	6
25	Latvia	Riga	Europe	286	<LOQ	<LOQ	<LOQ	4	<LOQ	<LOQ	10	10	<LOQ	<LOQ	<LOQ	<LOQ
26	Lebanon	Chaqra	Middle East	600	9854	301	<LOQ	<LOQ	<LOQ	<LOQ	<LOQ	2	<LOQ	<LOQ	<LOQ	<LOQ
27	Luxembourg	Schifflange	Europe	1997	21324	<LOQ	<LOQ	5	<LOQ	<LOQ	28	6	<LOQ	<LOQ	<LOQ	<LOQ
28	Madagascar	Antananarivo	Africa	79	<LOQ	<LOQ	<LOQ	<LOQ	<LOQ	<LOQ	<LOQ	4	<LOQ	<LOQ	<LOQ	<LOQ
29	Malawi	Lilongwe	Africa	369	40495	<LOQ	<LOQ	3	<LOQ	209	<LOQ	5	<LOQ	<LOQ	<LOQ	<LOQ
30	Nigeria	Lagos	Africa	<LOQ	264964	<LOQ	33	9	<LOQ	275	<LOQ	21	<LOQ	<LOQ	<LOQ	<LOQ
31	Norway	Oslo	Europe	506	<LOQ	<LOQ	<LOQ	3	<LOQ	<LOQ	13	6	<LOQ	<LOQ	<LOQ	<LOQ
32	Poland	Puławy	Europe	2366	<LOQ	<LOQ	<LOQ	38	<LOQ	<LOQ	31	16	<LOQ	82	<LOQ	<LOQ
33	Republic of Moldova	Chisinau	Europe	283	102166	264	<LOQ	280	<LOQ	<LOQ	2	735	<LOQ	<LOQ	<LOQ	8
34	Saudi Arabia	Thuwal	Middle East	2658	<LOQ	<LOQ	<LOQ	6	<LOQ	<LOQ	24	<LOQ	125	90	111	<LOQ
35	Serbia	Belgrade	Europe	1297	109324	<LOQ	<LOQ	18	<LOQ	194	9	<LOQ	<LOQ	<LOQ	<LOQ	<LOQ
36	Slovakia	Bratislava	Europe	1743	75373	474	<LOQ	3	<LOQ	163	16	2	35	<LOQ	<LOQ	<LOQ
37	Slovenia	Ljubljana	Europe	1874	<LOQ	<LOQ	<LOQ	2	<LOQ	141	9	3	29	<LOQ	<LOQ	<LOQ
38	South Africa	Pretoria	Africa	154	<LOQ	<LOQ	251	58	<LOQ	530	<LOQ	36	65	70	<LOQ	<LOQ
39	South Korea	Daejeon	Asia	593	<LOQ	<LOQ	<LOQ	26	<LOQ	<LOQ	3	4	<LOQ	<LOQ	<LOQ	<LOQ
40	Spain	Madrid	Europe	2666	<LOQ	<LOQ	<LOQ	51	<LOQ	<LOQ	23	29	264	45	37	<LOQ
41	Sweden	Gothenburg	Europe	326	<LOQ	<LOQ	<LOQ	5	<LOQ	144	3	4	176	1369	<LOQ	49
42	Switzerland	Bern	Europe	2455	<LOQ	<LOQ	<LOQ	15	<LOQ	149	13	4	<LOQ	<LOQ	<LOQ	<LOQ
43	Taiwan	Taipei city	Asia	651	<LOQ	<LOQ	<LOQ	29	<LOQ	<LOQ	<LOQ	4	<LOQ	<LOQ	<LOQ	<LOQ
44	Turkey	Hatay	Asia	313	12653	<LOQ	<LOQ	2	<LOQ	<LOQ	<LOQ	<LOQ	<LOQ	<LOQ	<LOQ	<LOQ
45	United Arab Emirates	Dubai	Middle East	4064	80408	829	<LOQ	23	<LOQ	<LOQ	4	11	<LOQ	<LOQ	<LOQ	<LOQ
46	United Kingdom	Camborne	Europe	1101	135097	<LOQ	<LOQ	22	<LOQ	<LOQ	10	7	28	30	68	<LOQ
47	USA Virginia	Christiansburg, Virginia	North America	3179	61807	234	<LOQ	113	<LOQ	136	<LOQ	12	107	53	65	<LOQ
48	USA Washington	Seattle, Washington	North America	1239	17615	<LOQ	<LOQ	136	<LOQ	211	<LOQ	151	30	151	41	45
49	USA Wisconsin	South Milwaukee, Wisconsin	North America	16	<LOQ	<LOQ	<LOQ	43	<LOQ	<LOQ	<LOQ	18	<LOQ	150	<LOQ	<LOQ
50	LOQ		LOQ	1	1	5	5	1	1	5	1	1	25	25	25	5
	Data of biocide concentrations were plotted in Fig. 5.
	Biocide concentrations and LOQ values were shown in "ng/L".

## Sheet: Supplementary Data 8
No	Country	City	Region	Site Characteristic	Site Farming	Site Slaughterhouse	Site Industry	Site Hospital	Site Size (Km2)	Latitude	Longitude	Sample amount	Date of sampling (dd/mm/yyyy)	Date of shipping date (dd/mm/yyyy)	Date of sample received at DTU (dd/mm/yyyy, operator)	Sample condition upon receipt
1	Algeria	Batna	Africa									1L	2021-04-04	11/04/2021	13/04/2021 chsv	Thawed with a big lump of ice
2	Australia	Melbourne	Oceania	The sampling site is a wastewater treatment plant	No	Yes	Yes	Yes	5000	-37.9768	144.638	750 mL	2021-05-20	31/05/2021	04/06/2021 hnni	Thawed
3	Austria	Vienna	Europe	The sampling site is a wastewater treatment plant	No	No	Yes	Yes	414,6	48.174	16.4632	1L	2021-04-15	22/04/2021	23/04/2021 bsrl	Frozen
4	Bangladesh	Dhaka	Asia									1L	2021-04-04	Unknown	05/07/2021 jadj	Thawed
5	Benin	Cotonou	Africa									1L	Unknown	Unknown	01/07/2021 hnni	Thawed with lump of ice
6	Bosnia and Herzegovina	Banja Luka	Europe									1L	2021-05-07	10/05/2021	12/05/2021 gunl	Thawed
7	Brazil	Belo Horizonte	South America	The sampling site is a wastewater treatment plant	No	No	No	Yes	NA	-19.8957	-43.8791	1L	2021-04-30	2021-04-30	07/05/2021 chsv	Thawed
8	Canada	Calgary	North America	The sampling site is a wastewater treatment plant	No	NA	No	Yes	NA	51.0131	-114.025	1L	2021-05-25	23/06/2021	28/06/2021 chsv	Thawed
9	China	Nanjing	Asia									1L	2021-05-30	26/07/2021	29/07/2021 kvvi	Thawed
10	Colombia	Bogotá	South America	The sampling site is a river (naturally made)	Yes	Yes	Yes	Yes	1895	4.54477	-74.2583	1L	2021-05-25	Unknown	2021-06-15	Thawed
11	Costa Rica	Liberia	North America									1L	2021-04-21	06/05/2021	12/05/2021 bsrl	Thawed
12	Cote d'Ivoire	Abidjan	Africa	The sampling site is an open sewer line (man-made)	Yes	Yes	No	Yes	286	5.34047	-4.01564	1L	2021-05-30	09/06/2021	22/06/2021 gunl	Thawed
13	Croatia	Zagreb	Europe	The sampling site is a wastewater treatment plant	No	No	Yes	Yes	4761	45.7876	16.0792	1L	2021-05-04	06/05/2021	07/05/2021 bsrl	Frozen
14	Czechia	Praha	Europe	The sampling site is a wastewater treatment plant	No	No	Yes	Yes	470	50.1138	14.4001	1L	2021-04-13	20/04/2021	21/04/2021 chsv	Frozen
15	Denmark	Valby	Europe	The sampling site is a wastewater treatment plant	No	NA	Yes	No	123	55.6396	12.5074	1L	25-26/04/2021	2021-05-19	19/05/2021 jadj	Frozen
16	Finland	Kuopio	Europe									1L	2021-05-16	14/06/2021	15/06/2021 jadj	Thawed with lump of ice
17	France	Nantes	Europe									1L	2021-04-27	05/05/2021	07/05/2021 bsrl	Frozen
18	Germany	Dresden	Europe									1L	2021-06-07	28/06/2021	01/07/2021 hnni	Thawed with lump of ice
19	Ghana	Tamale	Africa	The sampling site is an open sewer line (man-made)	Yes	Yes	No	No	NA	9.39681	-0.828333	1L	2021-04-24	28/05/2021	01/06/2021 jadj	Thawed
20	Hungary	Budapest	Europe	The sampling site is a wastewater treatment plant	No	No	Yes	No	52	47.5696	19.0746	500 mL	12-13/04/2021	2021-05-25	26/05/2021 bsrl	Frozen
21	Iceland	Reykjavík	Europe	The sampling site is a wastewater treatment plant	Yes	Yes	Yes	Yes	70	64.1555	-21.8727	1L	2021-05-19	26/05/2021	27/05/2021 chsv	Frozen
22	India	Kochi	Asia	The sampling site is a wastewater treatment plant	No	No	No	Yes	25	9.9715	76.3051	1L	2021-07-09	13/08/2021	17/08/2021 bsrl	Thawed
23	Ireland	Galway	Europe	The sampling site is a wastewater treatment plant	No	Yes	Yes	Yes	36	53.2633	-9.05655	1L	2021-04-22	26/04/2021	2021-04-27	Frozen
24	Italy	Rome	Europe	The sampling site is a wastewater treatment plant	Yes	Yes	Yes	Yes	700	41.8193	12.4281	500 mL	2021-04-13	Unknown	29/09/2021 ditni	Thawed
25	Latvia	Riga	Europe	The sampling site is a wastewater treatment plant	No	No	Yes	Yes	180	56.9777	24.0807	1L	2020-05-26	01/06/2021	03/06/2020 kvvi	Frozen with lump of ice
26	Lebanon	Chaqra	Middle East									1L	2021-05-22	09/06/2021	18/06/2021 jadj	Thawed with small lump of ice
27	Luxembourg	Schifflange	Europe	The sampling site is a wastewater treatment plant	Yes	No	Yes	Yes	80	49.6502	6.13211	500 mL	2021-04-13	2021-05-25	26/05/2021 bsrl	Frozen
28	Madagascar	Antananarivo	Africa									1L	2021-06-04	12/07/2021	27/07/2021 kvvi	Thawed
29	Malawi	Lilongwe	Africa									1L	2021-04-30	20/08/2021	24/08/2021 hnni	Thawed with lump of ice
30	Nigeria	Lagos	Africa	The sampling site is a wastewater treatment plant	No	No	No	Yes	NA	6.61556	3.26278	1L	2021-05-25	Unknown	2021-06-14	Thawed
31	Norway	Oslo	Europe	The sampling site is a wastewater treatment plant	No	No	Yes	Yes	198	59.7933	10.4986	1L	2021-05-05	29/06/2021	30/06/2021 jadj	Thawed with lump of ice
32	Poland	Puławy	Europe	The sampling site is a wastewater treatment plant	No	Yes	No	Yes	340	51.4484	21.9546	1L	2021-05-10	31/05/2021	02/06/2021 bsrl	Thawed with a big lump of ice
33	Republic of Moldova	Chisinau	Europe									1L	2021-04-07	22/04/2021	23/04/2021 bsrl	Frozen
34	Saudi Arabia	Thuwal	Middle East									1L	2021-04-21	Unknown	28/05/2021 chsv	Frozen
35	Serbia	Belgrade	Europe	The sampling site is an open sewer line (man-made)	No	No	Yes	No	NA	44.8274	20.4636	1L	2021-05-06	14/06/2021	17/06/2021 hnni	Frozen with lump of ice
36	Slovakia	Bratislava	Europe	The sampling site is a wastewater treatment plant	Yes	Yes	Yes	Yes	661,91	48.155	17.2156	1L	2021-04-28	24/08/2021	25/08/2021 chsv	Thawed with a big lump of ice
37	Slovenia	Ljubljana	Europe	The sampling site is a wastewater treatment plant	No	Yes	Yes	Yes	55	46.0753	14.5047	1L	2021-05-05	11/05/2021	12/05/2021 gunl	Thawed with a big lump of ice
38	South Africa	Pretoria	Africa	The sampling site is a wastewater treatment plant	No	No	Yes	Yes	630	-25.7354	28.1769	1L	2021-04-07	13/04/2021	15/04/2021 bsrl	Thawed
39	South Korea	Daejeon	Asia									1L	2021-04-15	16/04/2021	2021-04-21	Thawed
40	Spain	Madrid	Europe									1L	2021-04-27	05/05/2021	04/05/2021 bsrl	Frozen
41	Sweden	Gothenburg	Europe	The sampling site is a wastewater treatment plant	Yes	Yes	Yes	Yes	197,5	57.6974	11.891	800 mL	11-12/04/2021	2021-04-26	27/04/2021 chsv	Frozen
42	Switzerland	Bern	Europe	The sampling site is a wastewater treatment plant	Yes	Yes	Yes	Yes	193	46.9722	7.4285	1 L	2021-04-16	03/05/2021	11/05/2021 jadj	Thawed with a big lump of ice
43	Taiwan	Taipei city	Asia									1 L	2021-05-04	07/05/2021	10/05/2021 gunl	Thawed
44	Turkey	Hatay	Asia	The sampling site is a wastewater treatment plant	No	No	No	Yes	2000	39.8984	32.4536	1L	2021-04-29	15/06/2021	18/06/2021 chsv	Thawed
45	United Arab Emirates	Dubai	Middle East									1L	2021-05-31	11/07/2021	14/07/2021 hnni	Thawed
46	United Kingdom	Camborne	Europe									1L	2021-04-06	29/06/2021	06/07/2021 bsrl	Thawed
47	USA Virginia	Christiansburg, Virginia	North America									1L	2021-05-07	Unknown	2021-06-10	Thawed with lump of ice
48	USA Washington	Seattle, Washington	North America	The sampling site is a wastewater treatment plant	Yes	No	Yes	Yes	NA	47.6673	-122.41	1L	2021-04-19	Unknown	20/05/2021 bsrl	Thawed with a big lump of ice
49	USA Wisconsin	South Milwaukee, Wisconsin	North America									2x1L	2021-05-21	24/05/2021	26/05/2021 chsv	Frozen
				"NA" represents that no data is available for the specific site. Site information, inclduing site characteristic, nearby activity (farming, slaughterhouse, industry, hospital), size, latitude, and longitude, are derived from a previous study that examines the same sampling site [1]. See the present sampling campaign of the Global Sewage Surveillance Project for details of these 49 samples [2] (se…
				Reference
				1. Hendriksen, R. S. et al. Global monitoring of antimicrobial resistance based on metagenomics analyses of urban sewage. Nat Commun 10, 1124 (2019).
				2. Martiny, H.-M. et al. Geographics and bacterial networks differently shape the acquired and latent global sewage resistomes. Nat Commun (2025).

## Sheet: Supplementary Data 9
No.	Class	Antibiotic Name	Clinical breakpoints (mg/L)	Reference
1	Aminoglycoside	Tobramycin	Tobramycin: 2 (4)	The European Committee on Antimicrobial Susceptibility Testing (EUCAST). Breakpoint tables for interpretation of MICs and zone diameters. Version 14.0, 2024. https://www.eucast.org.
2	Beta-lactam	Amoxicillin/Clavulanic acid	Amoxicillin: 8
			Clavulanic acid: 2
3		Cefotaxime	Cefotaxime: 2
4	Fluoroquinolone	Ciprofloxacin	Ciprofloxacin: 0.5 (1)
5	Folate pathway antagonist	Sulfamethoxazole/Trimethoprim	Sulfamethoxazole: 76
			Trimethoprim: 4
		1. Clinical breakpoints were displayed in mg/L. Breakpoint data were retrieved from the Enterobacterales category in the EUCAST Clinical Breakpoint Tables.
		2. Red-coloured concentrations were adopted for the specific antibiotic rather than the table data in this study. These concentraions were used in a previous selection study [1].
		Reference
		1. Kraupner, N. et al. Evidence for selection of multi-resistant E. coli by hospital effluent. Environ Int 150, 106436 (2021).

## Sheet: Supplementary Data 10
General information for the OSPE-LC-MS/MS analysis
Online solid phase extraction liquid chromatography tandem mass spectrometry (OSPE-LC-MS/MS)
Autosampler: PAL HTC, cooled sample tray (CTC Analytics AG, Zwingen, Switzerland)
TSQ Quantiva EquanMax (Thermo Scientific, San Jose, CA, USA)
Heated electrospray voltage: positive 3500 V, negative 2500 V
Ion transfer Tube: 350 °C
Vaporizer: 338 °C
Sample injection volume: antibiotics 1 mL, biocides 5 mL
Online solid phase extraction column: Oasis HLB 15 µm, 2.1x20mm column (Waters, Milford, MA, USA)
Analytical column temperature: 35 °C
Mobile phases antibiotics : (A) MilliQ water 0.1% FA (Sigma-Aldrich, Steinheim, Germany), (B) Methanol (LiChrosolv® hypergrade, Merck, Darmstadt, Germany) 0.1 % FA
Analytical column antibiotics: Hypersil gold column, C18 phase, 2.1x50 mm, 3 μm particles (Thermo Fisher Scientific)
Mobile phases biocides : (A) MilliQ water 0.1% FA (Sigma-Aldrich, Steinheim, Germany), (B) Acetonitrile (LiChrosolv® hypergrade, Merck, Darmstadt, Germany) 0.1 % FA
Analytical column biocides: Hypersil gold Aq column, C18 phase, 2.1x50 mm, 3 μm particles (Thermo Fisher Scientific)
Antibiotics					Biocides
OSPE-LC-MS/MS					OSPE-LC-MS/MS
Time min	A	B	Flow mL/min		Time min	A	B	Flow mL/min
0	100	0	0		0	100	0	0
0.1	100	0	1		0.1	100	0	1
3.99	100	0	1		5.3	100	0	1.2
4		100	2		5.4	0	100	2
5		100	2		6.4	0	100	2
5.1	100	0	1		6.5	100	0	1.5
6	100	0	1		7.5	100	0	0
Extraction time 70 s, elution time 180 s					Extraction time 310 s, elution time 600 s
Analytical column gradient					Analytical column gradient
Time min	A	B	Flow mL/min		Time min	A	B	Flow mL/min
0	98	2	0.25		0	98	2	0.25
1.5	98	2	0.25		6	98	2	0.25
6.75	2	98	0.35		18	0	100	0.35
7.75	2	98	0.35		19.98	0	100	0.35
7.76	98	2	0.25		19.99	98	2	0.25
9.75	98	2	0.25		21	98	2	0
					Convex curve between 6-18 min

[truncated: 9 more sheets: Supplementary Data 11, Supplementary Data 12, Supplementary Data 13, Supplementary Data 14, Supplementary Data 15, Supplementary Data 16, Note for Supplementary Data 16, Supplementary Data 17, Supplementary Data 18]
